# Supplementary material for: Phylogenetic, syntenic, and tissue expression analysis of slc22 genes in zebrafish (Danio rerio)
Source: BMC Genomics. 2016 Aug 12;17:626. doi: 10.1186/s12864-016-2981-y (PMC4982206; doi:10.1186/s12864-016-2981-y)
Supplement: Additional file 1: Figure S1. — Extended phylogenetic tree of Slc22/slc22 protein family in vertebrates; Figure S2: Conserved synteny analysis of less characterized human and zebrafish Slc22/slc22 genes; Figure S3: Tissue expression profile of major zebrafish slc22 genes organized by individual genes; Table S1: Protein annotations with accession numbers of all analysed species; Table S2: Heatmap of zebrafish Slc22 gene tissue expression results. (XLSX 1109 kb) [file 12864_2016_2981_MOESM1_ESM.xlsx]

## Sheet: Figure S1
	Figure S1. Extended phylogenetic tree of SLC22/Slc22 protein family in vertebrates. Species: human (Homo sapiens), mouse (Mus musculus), chicken (Gallus gallus), anole lizard (Anolis carolinensis), frog (Xenopus laevis), zebrafish (Danio rerio), Japanese pufferfish (Takifugu rubripes), green spotted pufferfish (Tetraodon nigroviridis), Atlantic cod (Gadus morhua), stickleback (Gasterosteus aculea…

## Sheet: Figure S2
	Figure S2. Conserved synteny analysis of less characterised human and zebrafish SLC22/Slc22 genes. Numbers next to the gene names represent megabase pair (Mbp) of particular gene location on the chromosome.

## Sheet: Figure S3
	Figure S3. Tissue expression profile of major zebrafish Slc22 genes organised by individual genes.

## Sheet: Table S1
	Table S1. Protein annotations with accession numbers of all analysed species.
		Protein annotation	Slc22 gene annotation	Accession number	bp	Protein
	Zebrafish	DrOct1	Slc22a2	ENSDARP00000048889	2849	562
		DrOct2	Slc22a3	ENSDARP00000076146	2979	554
		DrOctn1	Slc22a4	ENSDARP00000021163	1766	553
		DrOctn2	Slc22a5	ENSDARP00000137087	3729	549
		DrOat1	oatx	ENSDARP00000044598	1755	557
		DrOat3	Slc22a6l	ENSDARP00000072353	2608	560
		DrOat2a	Slc22a7a	ENSDARP00000094047	2023	560
		DrOat2b	Slc22a7 (3 of 5)	ENSDARP00000073303	1653	551
		DrOat2c	Slc22a7b.2	ENSDARP00000137878	1588	526
		DrOat2d	Slc22a7b.3	ENSDARP00000073332	1838	546
		DrOat2e	Slc22a7b.1	ENSDARP00000033859	1739	546
		DrOrctl3	Slc22a13	ENSDARP00000076638	1871	542
		DrOrctl4	Slc22a14	ENSDARP00000128060	1781	537
		DrFlipt1	Slc22a15	ENSDARP00000072270	2416	497
		DrOct6	Slc22a16	ENSDARP00000019931	4408	565
		DrBoit	Slc22a17	ENSDARP00000140880	2398	565
		DrOrctl2	Slc22a18	ENSDARP00000139322	1842	401
		DrOctn3	Slc22a21	ENSDARP00000134313	2007	546
		DrSlc22a23	Slc22a23	ENSDARP00000105551	4150	942
		DrSlc22a31	Slc22a31	ENSDARP00000100795	3392	610
	Human	HsOCT1		ENSP00000355930
		HsOCT2		ENSP00000355920
		HsOCT3		ENSP00000275300
		HsOCTN1		ENSP00000200652
		HsOCTN2		ENSP00000402760
		HsOAT1		ENSP00000353597
		HsOAT2		ENSP00000361655
		HsOAT3		ENSP00000398548
		HsOAT7		ENSP00000279178
		HsOAT5		ENSP00000327569
		HsOAT4		ENSP00000301891
		HsURAT1		ENSP00000366797
		HsORCTL3		ENSP00000310241
		HsORCTL4		ENSP00000273173
		HsFLIPT1		ENSP00000358515
		HsOCT6		ENSP00000357915
		HsBOIT		ENSP00000380437
		HsORCTL2		ENSP00000369948
		HsSLC22A23		ENSP00000419463
		HsSLC22A24		ENSP00000480336
		HsUST6		ENSP00000307443
		HsSLC22A31		ENSP00000481421
	Mouse	MmOct1		ENSMUSP00000024596
		MmOct2		ENSMUSP00000041186
		MmOct3		ENSMUSP00000024595
		MmOctn1		ENSMUSP00000020586
		MmOctn2		ENSMUSP00000019044
		MmOat1		ENSMUSP00000010250
		MmOat2		ENSMUSP00000084234
		MmOat3		ENSMUSP00000131045
		MmUrat1		ENSMUSP00000144526
		MmOrctl3		ENSMUSP00000081855
		MmOrctl4		ENSMUSP00000131982
		MmFlipt1		ENSMUSP00000102541
		MmOct6		ENSMUSP00000077428
		MmBoit		ENSMUSP00000049676
		MmOrctl2		ENSMUSP00000101537
		MmSlc22a21		ENSMUSP00000075814
		MmSlc22a23		ENSMUSP00000042742
	Chicken	GgOct1		ENSGALP00000018953
		GgOct2		ENSGALP00000018877
		GgOct3		ENSGALP00000018878
		GgOctn1		ENSGALP00000010916
		GgOat2		ENSGALP00000002532
		GgOrctl3a		ENSGALP00000009535
		GgOrctl3b		ENSGALP00000009674
		GgOrctl4		ENSGALP00000009535
		GgFlipt		ENSGALP00000024171
		GgOct2		ENSGALP00000024233
		GgOrctl2		ENSGALP00000010407
		GgSlc22a23		ENSGALP00000020879
	Anole lizard	AcOct1		ENSACAP00000003531
		AcOct2		ENSACAP00000003545
		AcOct3		ENSACAP00000003332
		AcOctn1		ENSACAP00000019006
		AcOat1		ENSACAP00000008001
		AcOat3		ENSACAP00000006348
		AcOat2		ENSACAP00000004498
		AcOrctl3		ENSACAP00000009649
		AcFlipt1		ENSACAP00000003278
		AcOct6		ENSACAP00000010768
		AcBoit		ENSACAP00000006114
		AcOrctl2		ENSACAP00000021576
		AcSlc22a23		ENSACAP00000017392
		AcSlc22a31		ENSACAP00000016742
	Xenopus leavis	XlOct1		NP_001087673.1
		XlOctn1		NP_001088049.1
		XlOctn2		NP_001080898.1
		XlOat1		NP_001087663.1
		XlOat3		NP_001087661.1
		XlOct6		AAH80416.1
	Gasterosteus aculeatus	GaOct1		ENSGACP00000007823
		GaOct2		ENSGACP00000007873
		GaOctn1		ENSGACP00000027601
		GaOctn2a		ENSGACP00000027599
		GaOctn2b		ENSGACP00000002715
		GaOctn2c		ENSGACP00000027598
		GaOat1		ENSGACP00000027657
		GaOat2b		ENSGACP00000015157
		GaOat2d		ENSGACP00000023551
		GaOat3		ENSGACP00000027316
		GaOrctl3		ENSGACP00000004710
		GaOct6		ENSGACP00000015320
		GaBoit		ENSGACP00000002804
		GaOrctl2		ENSGACP00000022527
		GaOctn3		ENSGACP00000027600
		GaSlc22a23a		ENSGACP00000006535
		GaSlc22a23b		ENSGACP00000017339
		GaSlc22a31		ENSGACP00000020380
	Tetraodon nigroviridis	TnOct1		ENSTNIP00000000542
		TnOct2		ENSTNIP00000001184
		TnOctn1a		ENSTNIP00000017277
		TnOctn1b		ENSTNIP00000001229
		TnOat1		ENSTNIP00000010475
		TnOat2a		ENSTNIP00000007735
		TnOat2b		ENSTNIP00000012754
		TnOat2e		ENSTNIP00000015332
		TnOat2d		ENSTNIP00000015333
		TnOrctl3a		ENSTNIP00000001359
		TnOrctl3b		ENSTNIP00000003899
		TnOrctl3c		ENSTNIP00000001095
		TnOrctl3d		ENSTNIP00000015723
		TnOrctl4		ENSTNIP00000010741
		TnFlipt1		ENSTNIP00000021861
		TnOct6		ENSTNIP00000015214
		TnBoit		ENSTNIP00000011607
		TnSlc22a23a		ENSTNIP00000015286
		TnSlc22a23b		ENSTNIP00000018253
		TnSlc22a31		ENSTNIP00000008473
	Takifugu rubripes	TrOct1		ENSTRUP00000022458
		TrOctn1		ENSTRUP00000009790
		TrOctn2		ENSTRUP00000007861
		TrOrctl3a		ENSTRUP00000011061
		TrOrctl3b		ENSTRUP00000044724
		TrOrctl3c		ENSTRUP00000045360
		TrFlipt1		ENSTRUP00000031685
		TrOct6		ENSTRUP00000047083
		TrBoit		ENSTRUP00000007698
		TrOrctl2		ENSTRUP00000039771
		TrOctn3		ENSTRUP00000004175
		TrSlc22a23a		ENSTRUP00000009685
		TrSlc22a23b		ENSTRUP00000012253
		TrSlc22a31		ENSTRUP00000044212
	Medaka	OlOctn1		ENSORLP00000001412
		OlOctn2a		ENSORLP00000001455
		OlOctn2b		ENSORLP00000001521
		OlOat1		ENSORLP00000015952
		OlOat2a		ENSORLP00000001196
		OlOat2e		ENSORLP00000024217
		OlOat3		ENSORLP00000007641
		OlOrctl3		ENSORLP00000012386
		OlOrctl4		ENSORLP00000014717
		OlFlipt1		ENSORLP00000002584
		OlBoit		ENSORLP00000007687
		OlOct6		ENSORLP00000017631
		OlOrctl2		ENSORLP00000000012
		OlOctn3		ENSORLP00000001511
		OlSlc22a23a		ENSORLP00000015992
		OlSlc22a23b		ENSORLP00000021415
		OlSlc22a31		ENSORLP00000007201
	Gadus morhua	GmOct1		ENSGMOP00000000976
		GmOctn2		ENSGMOP00000020948
		GmOat1		ENSGMOP00000002548
		GmOat3		ENSGMOP00000020702
		GmOat2		ENSGMOP00000013359
		GmOrctl3a		ENSGMOP00000001461
		GmOrctl3b		ENSGMOP00000016739
		GmFlipt1		ENSGMOP00000013084
		GmOct6		ENSGMOP00000002790
		GmBoit		ENSGMOP00000004069
		GmOctn3		ENSGMOP00000020936
		GmSlc22a23a		ENSGMOP00000018198
		GmSlc22a23b		ENSGMOP00000014011
		GmSlc22a31		ENSGMOP00000000680
	Latimeria chalumnae	LcOct2		ENSLACP00000022898
		LcOctn1		ENSLACP00000007521
		LcOctn2		ENSLACP00000013296
		LcOctn3		ENSLACP00000006016
		LcOat1		ENSLACP00000020810
		LcOat2a		ENSLACP00000011104
		LcOat2b		ENSLACP00000001196
		LcOat2c		ENSLACP00000010915
		LcOrctl3		ENSLACP00000014140
		LcFlipt1		ENSLACP00000006602
		LcOct6		ENSLACP00000009849
		LcBoit		ENSLACP00000019475
		LcSlc22a23		ENSLACP00000013394
		LcSlc22a31		ENSLACP00000010188
	Rainbow trout	OmOct1		GSONMP00069050001
		OmOct2		GSONMP00071752001
		OmOctn2		GSONMP00018544001
		OmOat3		GSONMP00012777001
		OmOat1		GSONMP00006610001
		OmOat2a		GSONMP00073317001
		OmOat2b		GSONMP00019846001
		OmOat2c		GSONMP00006713001
		OmOat2d		GSONMP00023466001
		OmOat2e		GSONMP00023467001
		OmOrctl3		GSONMP00030403001
		OmFlipt1		GSONMP00024712001
		OmBoit1a		GSONMP00059649001
		OmBoit1b		GSONMP00017970001
		OmOctn3a		GSONMP00018543001
		OmOctn3b		GSONMP00018543001
		OmSlc22a31		GSONMP00047919001
	Ciona intestinalis	CiOctn1/2a		ENSCINP00000001843
		CiOctn1/2b		ENSCINP00000015651
		CiFlipt1		ENSCINP00000007882
		CiOrctl2		ENSCINP00000030705
		CiOct6a		ENSCINP00000012538
		CiOct6b		ENSCINP00000031808

## Sheet: Table S2
	Table S2. Heatmap of zebrafish Slc22 gene tissue exprerssion results.
		Oat1		Oat3		Oat2a		Oat2b		Oat2c		Oat2d		Oat2e		Oct1		Oct2		Octn1		Octn2		Oct6		Orctl3		Orlct4
		F	M	F	M	F	M	F	M	F	M	F	M	F	M	F	M	F	M	F	M	F	M	F	M	F	M	F	M
	Liver	16,445 ±13,272	19,980 ±0,989	1,410 ±1,088	1,670 ±0,014	1,220 ±1,725	10,600 ±0,523	0,755 ±0,954	0,145 ±0,007	0,345 ±0,417	3,390 ±0,014	19,005 ±24,784	3,285 ±0,643	0,240 ±0,282	6,555 ±0,502	316,870 ±8,103	2844,250 ±145,946	30,155 ±7,177	87,355 ±15,337	0,415 ±0,233	0,020 ±0,014	2,310 ±1,880	2,630 ±0,381	5,645 ±0,643	5,375 ±0,714	0,825 ±0,968	0,020 ±0,014	1,600 ±0,791	2,540 ±0,410
	Kidney	4,000 ±2,319	6,145 ±0,487	8103,070 ±336,045	943,975 ±207,316	6,150 ±2,107	14,290 ±0,763	23,455 ±10,698	3,540 ±0,282	2851,530 ±496,219	1522,295 ±132,108	64,270 ±5,854	115,925 ±0,756	1294,200 ±296,235	2531,900 ±134,802	42159,320 ±225,312	14832,965 ±1899,479	333,765 ±187,008	835,250 ±130,065	0,810 ±0,876	0,085 ±0,007	1241,560 ±334,065	960,880 ±27,308	334,040 ±140,247	15,125 ±1,152	8,390 ±1,004	3,870 ±0,749	2815,900 ±564,356	1252,995 ±264,889
	Intestine	1,845 ±0,247	1,315 ±0,247	424,915 ±303,186	199,815 ±31,982	1,105 ±0,487	6,405 ±3,443	1,615 ±0,431	0,585 ±0,049	0,525 ±0,007	1,075 ±0,091	908,140 ±229,286	1072,305 ±31,685	0,290 ±0,169	1,480 ±0,650	36,52 ±9,390	16,8 ±8,414	113,11 ±35,496	177,915 ±13,413	0,180 ±0,084	0,010 ±0,014	151,860 ±22,613	472,600 ±19,190	46,795 ±16,327	7,735 ±0,615	128,610 ±38,070	18,335 ±0,544	78,835 ±21,333	131,105 ±10,740
	Gonads	3,760 ±1,697	1293,385 ±178,579	0,750 ±0,014	569,670 ±23,716	2,030 ±1,414	3297,200 ±571,62	0,310 ±0,282	830,515 ±117,429	50,090 ±69,593	1108,745 ±9,878	5,775 ±6,102	1102,675 ±75,229	40,160 ±55,012	1316,220 ±260,271	2,110 ±0,014	1226,395 ±75,794	19,270 ±9,234	1687,450 ±30,745	0,420 ±0,155	5,045 ±0,770	0,410 ±0,113	1040,175 ±0,360	68,790 ±18,455	78,135 ±3,061	3,015 ±1,718	6,495 ±2,849	13,960 ±11,257	18,265 ±1,393
	Brain	711,000 ±462,447	24,34 ±0,127	760,000 ±55,154	75,080 ±0,749	58,000 ±8,485	50,430 ±18,596	227,000 ±83,438	138,885 ±10,825	19,500 ±7,778	9,510 ±5,854	11,500 ±0,707	293,875 ±17,147	157,000 ±43,840	203,475 ±20,004	125,000 ±9,899	614,740 ±31,480	38,500 ±2,121	86,255 ±6,003	1,735 ±0,968	0,665 ±0,021	15,500 ±3,535	107,665 ±8,082	12,000 ±11,313	8,915 ±3,302	1,000 ±1,414	2,790 ±1,470	9,500 ±2,121	7,125 ±1,576
	Gills	33,075 ±11,377	57,110 ±24,918	6,690 ±2,220	9,050 ±5,048	3,960 ±1,866	4,680 ±4,638	2,630 ±1,796	18,615 ±16,680	2,610 ±0,622	18,570 ±26,261	4,230 ±5,982	25,850 ±11,525	1,065 ±1,506	8,700 ±12,303	8,425 ±11,914	47,695 ±7,502	39,295 ±30,723	47,320 ±5,388	0,150 ±0,084	0,270 ±0,028	2,445 ±3,457	24,590 ±0,579	7,800 ±11,030	60,745 ±3,061	0,260 ±0,367	0,550 ±0,311	3,055 ±1,930	3,415 ±3,811
	Heart	7,943 ±4,080	2,074 ±0,366	0,978 ±0,895	0,321 ±0,138	1,178 ±1,311	0,656 ±0,846	2,247 ±1,260	1,116 ±0,960	4,216 ±2,736	4,627 ±3,730	1,054 ±0,747	1,159 ±0,168	9,884 ±4,831	8,819 ±3,324	95,467 ±55,782	97,123 ±16,503	109,045 ±36,964	56,654 ±14,523	2,719 ±1,587	1,392 ±0,903	0,002 ±0,002	0,008 ±0,007	389,849 ±87,753	135,623 ±11,821	1,844 ±1,324	0,708 ±0,150	1,006 ±0,421	0,390 ±0,370
	S. muscle	11,438 ±1,414	31,810 ±8,431	1,663 ±0,424	6,131 ±7,814	8,030 ±2,121	8,967 ±9,269	31,582 ±7,071	40,984 ±8,108	3,519 ±2,121	63,224 ±22,158	0,105 ±0,070	9,387 ±2,581	27,054 ±1,414	41,380 ±5,771	553,362 ±42,495	113,894 ±12,048	55,436 ±5,656	778,65 ±89,192	2,154 ±0,070	28,849 ±8,902	0,144 ±0,070	0,013 ±0,001	310,254 ±13,371	272,236 ±4,240	1,444 ±0,565	0,28 ±0,067	2,577 ±0,353	8,792 ±7,776
	Eye	88,905 ±1,704	92,861 ±50,952	11,160 ±1,228	17,956 ±2,256	76,410 ±7,129	51,907 ±5,709	24,384 ±3,127	16,092 ±4,399	30,112 ±6,216	20,190 ±8,243	22,716 ±4,001	33,059 ±4,338	72,428 ±10,669	35,47 ±5,870	48,111 ±2,916	39,243 ±6,225	236,632 ±54,067	343,597 ±43,987	60,339 ±6,776	49,226 ±2,987	7,815 ±0,177	24,922 ±6,529	35,448 ±1,866	27,225 ±9,368	29,001 ±6,962	37,725 ±5,546	1,314 ±0,332	0,580 ±0,076
		MNE > 8000*105 (Ct < 19)				very high
		MNE 800*105 - 8000*105 (Ct = 20-23)				high
		MNE 30*105 - 800*105 (Ct = 23-26)				moderate
		MNE < 30*105 (Ct >27)				low
