# Supplementary material for: Phylogenetic, syntenic, and tissue expression analysis of slc22 genes in zebrafish (Danio rerio)
Source: BMC Genomics. 2016 Aug 12;17:626. doi: 10.1186/s12864-016-2981-y (PMC4982206; doi:10.1186/s12864-016-2981-y)
Supplement: Additional file 2: — Gene structure analysis of zebrafish and human slc22/Slc22. Structure of coding exons, exons and introns together with gene lengths. (XLSX 539 kb) [file 12864_2016_2981_MOESM2_ESM.xlsx]

## Sheet: Slc22 gene structure analysis
	Gene structure analysis of zebrafish and human slc22/Slc22
	Gene	Exons	Coding exons	Introns
Zebrafish	DrOct1	11	11	10
	DrOct2	11	11	10
	DrOctn1	10	10	9
	DrOctn2	10	10	9
	DrOat1	11	11	10
	DrOat3	11	10	10
	DrOat2a	10	10	9
	DrOat2b	10	10	9
	DrOat2c	10	10	9
	DrOat2d	10	10	9
	DrOat2e	10	10	9
	DrOrctl3	10	10	9
	DrOrctl4	10	10	9
	DrFlipt1	12	12	11
	DrOct6	9	9	8
	DrBoit	10	10	9
	DrSlc22a21	10	10	9
	DrSlc22a23	10	10	9
	DrSlc22a31	9	9	8
Human	HsOCT1	11	11	10
	HsOCT2	11	11	10
	HsOCT3	11	11	10
	HsOCTN1	10	10	9
	HsOCTN2	10	10	9
	HsOAT1	10	10	9
	HsOAT2	11	11	10
	HsOAT3	11	10	10
	HsOAT7	10	10	9
	HsOAT5	10	10	9
	HsOAT4	10	10	9
	HsURAT1	10	10	9
	HsORCTL3	10	10	9
	HsORCTL4	10	10	9
	HsFLIPT1	12	12	11
	HsOCT6	8	8	7
	HsBOIT	10	9	9
	HsORCTL2	11	10	10
	HsSLC22A23	10	8	9
	HsSLC22A24	10	10	9
	HsUST6	9	9	8
	HsSLC22A31	10	10	9
