# Supplementary material for: Phylogenetic, syntenic, and tissue expression analysis of slc22 genes in zebrafish (Danio rerio)
Source: BMC Genomics. 2016 Aug 12;17:626. doi: 10.1186/s12864-016-2981-y (PMC4982206; doi:10.1186/s12864-016-2981-y)
Supplement: Additional file 3: — Transcription factor binding motif analysis of zebrafish and human slc22/Slc22 genes. Identification of potential sequence motifs and regulatory elements of human and zebrafish Slc22/slc22 genes. (XLSX 55 kb) [file 12864_2016_2981_MOESM3_ESM.xlsx]

## Sheet: HsOCT1
	Class	Factor	Start	Stop
	---------	------------------	-----------	-------------
	1.1.3.0	C/EBP	11	20
	3.1.2.2	Oct-1	23	32
	1.1.3.0	C/EBPalpha	43	52
	2.1.1.1	GR	64	73
	2.2.1.1	GATA-1	77	86
	3.1.1.12	HNF-1	109	118
	3.1.2.2	Oct-1	114	123
	1.1.3.0	C/EBPalpha	124	133
	3.1.2.2	Oct-1	129	138
	3.1.2.2	Oct-1	139	148
	4.3.1.1	MEB-1	142	151
	1.1.3.0	C/EBP	180	189
	2.3.1.0	Sp1	199	208
	2.2.1.1	GATA-1	210	219
	9.9.539	NF-1	217	226
	1.1.3.0	C/EBPalpha	231	240
	9.9.539	NF-1	244	253
	2.2.2.0	Ttx	261	270
	2.1.2.3	REV-ErbAalpha	262	271
	1.1.1.1	c-Jun	276	285
	1.1.3.0	C/EBPalpha	296	305
	3.1.2.2	Oct-11	299	308
	3.1.2.1	Pit-1	302	311
	4.5.1.0	TBP	315	324
	1.1.3.0	C/EBPalpha	318	327
	1.1.3.0	C/EBPbeta	328	337
	3.1.2.2	Oct-1	337	350
	3.5.3.0	ICSBP	340	349
	3.1.1.2	Ftz	343	352
	3.1.2.2	Oct-11	352	361
	3.1.2.1	Pit-1a	354	363
	3.1.1.2	Zen-1	357	366
	4.5.1.0	TBP	357	366
	1.1.3.0	C/EBPalpha	373	382
	1.1.3.0	C/EBPalpha	380	389
	3.1.2.2	Oct-1A	395	404
	1.1.3.0	C/EBPalpha	398	412
	1.1.3.0	C/EBPbeta	417	426
	3.1.2.2	Oct-1	418	427
	3.1.2.2	Oct-1	440	449
	9.9.539	NF-1	449	458
	9.9.150	CP1	451	460
	9.9.535	NF-1	453	462
	1.1.3.0	C/EBP	458	467
	4.6.1.0	Sox-2	520	529
	2.3.2.3	WT1_I_-KTS	521	530
	4.6.1.0	Sox-2	521	530
	9.9.1840	WT1_I	521	530
	9.9.1841	WT1-del2	521	530
	9.9.1842	WT1_I-del2	521	530
	4.3.2.0	SRF	524	533
	3.3.2.0	HNF-3	528	537
	2.3.1.0	Sp1	538	548
	9.9.820	TFIID	542	551
	2.3.1.0	Sp1	549	558
	1.1.3.0	C/EBPbeta	550	559
	1.1.4.0	DBP	550	559
	4.3.2.0	SRF	555	565
	3.5.1.2	RAP1	562	571
	3.5.1.2	Adf-1	587	596
	1.1.3.0	C/EBPbeta	599	608
	3.1.2.2	Oct-1	627	636
	1.1.3.0	C/EBPalpha	630	644
	3.5.2.0	PU.1	645	654
	2.1.1.1	GR	650	659
	1.1.3.0	C/EBPalpha	669	678
	3.3.2.0	HNF-3	680	689
	4.5.1.0	TBP	690	699
	3.5.1.2	REB1	742	751
	1.1.3.0	C/EBPalpha	758	767
	2.3.2.2	Odd	784	793
	2.2.1.1	GATA-1	787	796
	1.1.3.0	C/EBPalpha	794	808
	9.9.539	NF-1	798	807
	2.3.1.0	Sp1	846	857
	2.3.1.0	Sp1	852	861
	2.1.2.11	HNF-4alpha1	871	880
	1.1.3.0	C/EBP	880	889
	2.3.1.0	Sp1	912	921
	3.1.2.2	Oct-1	919	928
	1.1.3.0	C/EBPalpha	923	932
	2.2.1.1	GATA-1	933	942
	1.2.2.0	MyoD	938	947
	1.3.1.2	USF	944	953
	1.3.2.1	c-Myc	944	953
	1.3.2.2	Max1	944	953
	1.6.1.0	AP-2alphaA	944	953
	1.1.5.2	CPRF-1	945	954
	3.1.2.2	Oct-1	949	958
	1.1.3.0	C/EBPalpha	961	970
	3.5.3.0	ICSBP	969	978
	3.1.1.2	Ftz	990	999
	3.1.2.2	Oct-1	994	1003
	Number of	sites found: 93

## Sheet: DrOct1
	Class	Factor	Start	Stop
	---------	------------------	-----------	-------------
	9.9.539	NF-1	26	35
	2.3.1.0	Sp1	29	38
	47370	AP-1	35	44
	1.1.1.1	c-Jun	36	45
	3.1.2.2	Oct-1	37	46
	3.5.1.2	REB1	46	55
	3.1.2.2	Oct-1	58	70
	1.1.3.0	C/EBPbeta	97	106
	1.2.1.0	E47	107	116
	1.1.3.0	C/EBPalpha	117	127
	3.1.2.2	Oct-1	151	160
	3.5.1.2	RAP1	164	173
	2.3.1.0	Sp1	185	196
	3.5.1.2	Adf-1	203	212
	1.1.3.0	C/EBPalpha	209	218
	2.2.1.1	GATA-1	226	235
	3.1.2.2	Oct-1	226	235
	2.3.1.0	YY1	232	241
	4.3.2.0	SRF	233	242
	9.9.726	repressor_of_CA	235	244
	2.3.3.0	MIG1	260	269
	1.1.3.0	C/EBPalpha	265	274
	1.1.3.0	C/EBPdelta	287	296
	3.1.2.2	Oct-1	289	298
	3.1.2.1	Pit-1a	295	304
	1.1.3.0	C/EBPalpha	302	312
	2.1.1.1	GR	312	321
	47370	AP-1	314	323
	3.1.2.2	Oct-1	326	335
	3.1.1.2	Zen-1	329	338
	3.1.2.2	Oct-1	334	343
	1.1.3.0	C/EBPalpha	345	354
	1.1.3.0	C/EBPalpha	357	366
	3.1.1.2	Antp	360	369
	1.1.3.0	C/EBPalpha	377	386
	3.1.2.1	Pit-1a	388	397
	1.1.3.0	C/EBPalpha	390	399
	3.1.2.1	Pit-1a	399	408
	3.1.1.2	Ftz	432	441
	3.1.1.12	HNF-1	433	442
	3.1.2.2	Oct-1A	449	460
	1.1.3.0	C/EBPalpha	467	476
	3.1.1.2	Antp	476	485
	2.1.1.1	GR	496	505
	1.1.3.0	C/EBP	500	509
	3.1.2.2	Oct-1	517	526
	1.1.3.0	C/EBPalpha	523	532
	1.1.3.0	C/EBPalpha	526	535
	3.1.1.2	Zen-1	530	539
	4.5.1.0	TBP	532	544
	3.1.2.2	Oct-11	539	548
	1.1.3.0	C/EBPalpha	562	571
	42256	AFP1	573	582
	1.1.3.0	C/EBPalpha	575	584
	3.1.2.2	Oct-1	575	584
	3.1.2.1	Pit-1a	587	596
	3.3.2.0	HNF-3B	587	596
	1.1.3.0	C/EBPbeta	606	615
	3.5.3.0	NF-EM5	642	651
	3.1.2.2	Oct-1	678	687
	3.1.2.1	Pit-1b	680	689
	3.1.2.2	Oct-2.1	698	707
	1.1.3.0	C/EBPgamma	700	709
	1.1.3.0	C/EBPalpha	711	720
	4.5.1.0	TBP	717	726
	2.3.1.0	Sp1	734	743
	1.1.3.0	C/EBPalpha	743	752
	3.1.1.12	HNF-1	755	764
	3.1.1.2	HOXA4	759	768
	3.1.2.2	Oct-2.1	759	768
	47370	AP-1	760	769
	1.1.3.0	C/EBPalpha	761	770
	1.1.3.0	C/EBPalpha	784	793
	2.3.3.0	CPE_binding_pro	784	793
	2.3.1.0	Sp1	794	803
	4.6.1.0	SOX-9	814	823
	1.1.3.0	C/EBPalpha	816	825
	3.1.2.2	Oct-1	816	830
	3.1.2.1	Pit-1	821	830
	1.1.3.0	C/EBPalpha	840	849
	1.2.1.0	E1	846	855
	1.1.3.0	C/EBPbeta	873	882
	2.1.1.4	ER	874	883
	2.3.1.0	Sp1	882	891
	9.9.270	ETF	882	891
	3.1.1.2	HOXA4	901	910
	9.9.150	CP1	904	913
	1.1.3.0	C/EBPalpha	905	914
	2.3.1.0	Sp1	936	948
	2.3.1.0	Sp1	978	990
	1.1.3.0	C/EBPalpha	989	998
	2.1.2.3	REV-ErbAalpha	998	1007
	3.3.2.0	HNF-3B	1009	1018
	Number of	sites found: 93

## Sheet: DrOct2
	Class	Factor	Start	Stop
	---------	------------------	-----------	-------------
	9.9.539	NF-1	11	20
	9.9.539	NF-1	20	29
	3.1.2.2	Oct-1	28	37
	47370	AP-1	47	56
	3.5.3.0	ICSBP	91	100
	2.3.2.2	Hb	93	102
	3.1.2.2	Oct-1	132	141
	3.4.1.0	HSTF	184	193
	1.1.3.0	C/EBPalpha	217	226
	4.3.2.0	SRF	230	239
	1.1.3.0	C/EBPalpha	235	246
	4.3.1.1	RSRFC4	263	272
	4.3.2.0	SRF	265	274
	3.1.2.2	Oct-1	272	281
	1.1.3.0	C/EBPepsilon	291	300
	4.5.1.0	TBP	298	307
	3.1.2.2	Oct-1	300	309
	3.3.2.0	HNF-3B	304	313
	2.3.2.2	Hb	305	314
	1.1.3.0	C/EBPalpha	306	315
	4.3.1.1	MEB-1	309	318
	4.3.1.2	GLO	309	318
	3.1.1.2	Antp	311	320
	1.1.3.0	C/EBPepsilon	316	325
	3.3.2.0	HNF-3	318	327
	1.1.3.0	C/EBPalpha	323	332
	18880	ATF	330	339
	3.1.2.2	Oct-2.1	345	354
	3.1.1.12	HNF-1C	361	370
	4.3.1.2	GLO	369	378
	4.3.1.1	MEB-1	370	379
	2.2.1.1	GATA-1	373	382
	2.1.1.4	ER	380	389
	9.9.379	HP1_site_factor	381	390
	2.1.1.1	GR	385	394
	2.1.1.2	PR	386	395
	2.3.2.2	Hb	386	395
	4.5.1.0	TBP	414	423
	3.1.2.2	Oct-1	422	431
	1.2.8.0	Id3	427	436
	3.1.2.2	Oct-1	462	471
	2.1.2.3	REV-ErbAalpha	476	485
	3.1.2.2	Oct-2.1	481	490
	3.1.2.1	Pit-1a	482	491
	1.1.3.0	C/EBPalpha	486	495
	3.1.2.2	Oct-1	501	513
	3.1.2.1	Pit-1a	503	512
	4.5.1.0	TBP	511	520
	3.1.2.2	Oct-1A	512	521
	3.1.2.2	Oct-1	518	527
	1.1.3.0	C/EBPbeta	519	528
	1.1.3.0	C/EBPalpha	519	531
	3.1.1.2	HOXA4	520	529
	2.3.2.2	Hb	523	532
	1.1.3.0	C/EBPalpha	535	544
	3.1.2.2	Oct-2.1	537	546
	4.5.1.0	TBP	541	550
	3.1.2.2	Oct-1	554	563
	4.3.2.0	SRF	554	563
	1.1.3.0	C/EBPalpha	557	566
	4.3.2.0	SRF	564	573
	3.1.2.2	Oct-2.1	567	576
	1.1.5.2	TAF-1	579	588
	4.5.1.0	TBP	626	635
	3.1.1.2	Antp	659	668
	3.1.2.1	Pit-1a	660	669
	4.3.2.0	SRF	683	692
	3.1.2.1	Pit-1a	684	693
	4.5.1.0	TBP	684	693
	3.1.2.1	Pit-1a	695	704
	4.5.1.0	TBP	696	705
	2.3.2.2	Hb	697	706
	9.9.539	NF-1	708	717
	4.5.1.0	TBP	734	743
	2.3.1.0	Sp1	746	757
	2.1.1.4	ER	750	759
	4.5.1.0	TBP	760	769
	1.1.3.0	C/EBPalpha	766	775
	2.2.1.1	GATA-1	771	780
	1.1.3.0	C/EBPbeta	773	782
	3.1.1.12	HNF-1	777	791
	1.2.8.0	Id3	782	791
	4.1.3.0	NF-ATc3	782	791
	1.1.3.0	C/EBPalpha	783	792
	3.1.1.2	Antp	792	801
	4.5.1.0	TBP	796	805
	2.1.1.1	GR	802	811
	2.2.1.1	GATA-1	807	816
	2.3.1.0	Sp1	840	849
	1.1.1.6	ATF-3deltaZIP	842	851
	2.1.1.4	ER	844	853
	2.1.2.10	CoS	844	853
	1.1.1.6	CRE-BP1	864	876
	1.1.2.0	CREB	864	876
	2.3.3.0	CPE_binding_pro	867	876
	1.1.3.0	C/EBPbeta	899	908
	3.5.1.2	RAP1	906	915
	2.3.1.0	Sp1	909	918
	2.3.1.0	Sp1	924	933
	4.1.1.0	NF-kappaB1	927	936
	1.1.3.0	C/EBPalpha	953	962
	1.3.1.2	USF	957	966
	2.2.1.1	GATA-1	960	969
	1.1.3.0	C/EBPalpha	999	1008
	2.3.1.0	Sp1	1008	1017
	2.1.2.3	REV-ErbAalpha	1021	1030
	Number of	sites found: 106

## Sheet: HsOCTN1
	Class	Factor	Start	Stop
	---------	------------------	-----------	-------------
	3.4.1.0	HSTF	18	27
	2.3.1.0	Sp1	31	40
	2.3.1.0	YY1	47	60
	9.9.561	NF-muE1	50	59
	2.3.1.0	Sp1	53	63
	2.3.1.0	Sp1	68	77
	1.1.3.0	C/EBPalpha	79	88
	1.1.1.6	CRE-BP1	94	103
	1.1.2.0	CREB	95	104
	2.3.3.0	CPE_binding_pro	95	104
	2.3.1.0	Sp1	119	128
	1.1.3.0	C/EBPalpha	145	154
	2.3.1.0	Sp1	146	160
	9.9.561	NF-muE1	150	159
	2.3.2.1	Egr-1	152	161
	2.3.1.0	Sp1	152	164
	1.6.1.0	AP-2alphaA	153	162
	2.3.1.0	Sp1	158	167
	2.3.1.0	Sp1	167	181
	2.3.2.1	Krox-20	171	180
	9.9.270	ETF	172	181
	2.3.1.0	Sp1	173	182
	9.9.590	NF-kappaB	176	185
	2.3.1.0	Sp1	184	196
	2.3.1.0	Sp1	192	201
	2.3.1.0	Sp1	209	223
	2.3.2.3	WT1	214	223
	2.3.1.0	Sp1	216	225
	2.3.1.0	Sp1	226	240
	1.6.1.0	AP-2alphaA	230	239
	2.3.1.0	Sp1	237	246
	3.5.2.0	c-Ets-1_68	248	257
	2.3.1.0	Sp1	251	261
	2.3.2.3	GLI3	254	263
	2.3.2.1	Egr-1	257	266
	9.9.270	ETF	257	266
	2.3.1.0	Sp1	257	270
	2.3.1.0	Sp1	263	272
	2.3.1.0	Sp1	269	278
	0.5.1.0	E1A_12S_protein	286	295
	1.1.2.0	CREB	286	295
	1.1.3.0	C/EBPalpha	286	295
	2.1.2.1	RAR-alpha1	286	295
	2.3.3.0	CPE_binding_pro	286	295
	1.1.1.6	CRE-BP1	289	298
	2.1.1.4	ER	296	305
	2.1.2.3	T3R-alpha1	296	305
	2.1.2.1	RAR-alpha1	297	306
	2.3.1.0	Sp1	323	334
	4.1.1.0	Dl	332	341
	9.9.590	NF-kappaB	336	345
	1.1.3.0	C/EBPalpha	340	349
	2.3.1.0	YY1	346	355
	2.3.1.0	Sp1	353	362
	2.1.1.4	ER	361	370
	2.3.1.0	Sp1	380	393
	2.3.1.0	Sp1	389	398
	3.5.1.2	RAP1	393	402
	1.1.3.0	C/EBPalpha	423	432
	9.9.539	NF-1	447	456
	2.3.1.0	Sp1	455	466
	9.9.637	NRF-1	458	467
	9.9.1197	NRF-1	458	467
	2.3.1.0	Sp1	464	473
	1.3.1.2	USF	472	481
	2.3.2.1	Egr-1	478	487
	2.3.1.0	Sp1	479	489
	2.3.1.0	Sp1	499	513
	2.3.1.0	Sp1	503	512
	3.4.1.0	HSF	511	520
	11941	AP-1	532	541
	2.3.1.0	Sp1	542	553
	2.3.1.0	Sp1	548	562
	2.3.1.0	Sp1	573	585
	1.1.3.0	C/EBPalpha	575	584
	2.2.1.1	GATA-1	583	592
	4.3.2.0	SRF	583	592
	2.3.1.0	Sp1	589	598
	2.3.1.0	Sp1	601	610
	2.3.1.0	Sp1	619	628
	2.3.1.0	Sp1	625	636
	1.3.2.1	N-Myc	629	638
	1.3.1.2	USF	633	642
	2.3.1.0	Sp1	633	645
	2.3.1.0	Sp1	658	670
	2.3.1.0	Sp1	684	694
	2.3.1.0	Sp1	692	701
	2.3.2.1	Egr-1	699	708
	2.3.1.0	Sp1	704	716
	9.9.270	ETF	707	716
	2.3.1.0	Sp1	710	720
	1.3.1.2	USF	715	724
	2.3.1.0	Sp1	718	731
	2.1.2.2	RXR-alpha	728	737
	2.3.1.0	Sp1	744	756
	2.3.1.0	Sp1	751	763
	1.2.8.0	Id2	754	763
	1.6.1.0	AP-2alphaA	755	764
	2.1.2.3	T3R	756	765
	2.3.1.0	Sp1	776	789
	2.3.1.0	Sp1	791	802
	2.3.1.0	Sp1	805	817
	2.3.1.0	Sp1	811	820
	1.1.2.0	CREB	828	837
	1.1.3.0	C/EBPalpha(p20)	828	837
	2.1.2.3	T3R	829	838
	2.2.2.0	Ttx	830	839
	9.9.539	NF-1	836	845
	9.9.561	NF-muE1	839	848
	2.3.1.0	Sp1	839	852
	1.6.1.0	AP-2alphaA	844	853
	2.3.1.0	Sp1	847	856
	2.3.1.0	Sp1	864	875
	2.3.3.0	MIG1	874	883
	2.3.1.0	Sp1	885	894
	2.3.1.0	Sp1	894	905
	2.3.1.0	Sp1	901	915
	2.3.1.0	Sp1	908	920
	2.3.1.0	Sp1	916	930
	1.6.1.0	AP-2	918	927
	2.3.2.1	Krox-20	918	927
	2.3.1.0	Sp1	925	939
	28377	CACCC-binding_f	934	943
	3.5.1.2	RAP1	935	945
	2.3.1.0	Sp1	937	946
	9.9.539	NF-1	947	956
	2.3.1.0	Sp1	955	964
	Number of	sites found: 127

## Sheet: DrOctn1
	Class	Factor	Start	Stop
	---------	------------------	-----------	-------------
	3.4.1.0	HSTF	18	27
	2.3.1.0	Sp1	31	40
	2.3.1.0	YY1	47	60
	9.9.561	NF-muE1	50	59
	2.3.1.0	Sp1	53	63
	2.3.1.0	Sp1	68	77
	1.1.3.0	C/EBPalpha	79	88
	1.1.1.6	CRE-BP1	94	103
	1.1.2.0	CREB	95	104
	2.3.3.0	CPE_binding_pro	95	104
	2.3.1.0	Sp1	119	128
	1.1.3.0	C/EBPalpha	145	154
	2.3.1.0	Sp1	146	160
	9.9.561	NF-muE1	150	159
	2.3.2.1	Egr-1	152	161
	2.3.1.0	Sp1	152	164
	1.6.1.0	AP-2alphaA	153	162
	2.3.1.0	Sp1	158	167
	2.3.1.0	Sp1	167	181
	2.3.2.1	Krox-20	171	180
	9.9.270	ETF	172	181
	2.3.1.0	Sp1	173	182
	9.9.590	NF-kappaB	176	185
	2.3.1.0	Sp1	184	196
	2.3.1.0	Sp1	192	201
	2.3.1.0	Sp1	209	223
	2.3.2.3	WT1	214	223
	2.3.1.0	Sp1	216	225
	2.3.1.0	Sp1	226	240
	1.6.1.0	AP-2alphaA	230	239
	2.3.1.0	Sp1	237	246
	3.5.2.0	c-Ets-1_68	248	257
	2.3.1.0	Sp1	251	261
	2.3.2.3	GLI3	254	263
	2.3.2.1	Egr-1	257	266
	9.9.270	ETF	257	266
	2.3.1.0	Sp1	257	270
	2.3.1.0	Sp1	263	272
	2.3.1.0	Sp1	269	278
	0.5.1.0	E1A_12S_protein	286	295
	1.1.2.0	CREB	286	295
	1.1.3.0	C/EBPalpha	286	295
	2.1.2.1	RAR-alpha1	286	295
	2.3.3.0	CPE_binding_pro	286	295
	1.1.1.6	CRE-BP1	289	298
	2.1.1.4	ER	296	305
	2.1.2.3	T3R-alpha1	296	305
	2.1.2.1	RAR-alpha1	297	306
	2.3.1.0	Sp1	323	334
	4.1.1.0	Dl	332	341
	9.9.590	NF-kappaB	336	345
	1.1.3.0	C/EBPalpha	340	349
	2.3.1.0	YY1	346	355
	2.3.1.0	Sp1	353	362
	2.1.1.4	ER	361	370
	2.3.1.0	Sp1	380	393
	2.3.1.0	Sp1	389	398
	3.5.1.2	RAP1	393	402
	1.1.3.0	C/EBPalpha	423	432
	9.9.539	NF-1	447	456
	2.3.1.0	Sp1	455	466
	9.9.637	NRF-1	458	467
	9.9.1197	NRF-1	458	467
	2.3.1.0	Sp1	464	473
	1.3.1.2	USF	472	481
	2.3.2.1	Egr-1	478	487
	2.3.1.0	Sp1	479	489
	2.3.1.0	Sp1	499	513
	2.3.1.0	Sp1	503	512
	3.4.1.0	HSF	511	520
	11941	AP-1	532	541
	2.3.1.0	Sp1	542	553
	2.3.1.0	Sp1	548	562
	2.3.1.0	Sp1	573	585
	1.1.3.0	C/EBPalpha	575	584
	2.2.1.1	GATA-1	583	592
	4.3.2.0	SRF	583	592
	2.3.1.0	Sp1	589	598
	2.3.1.0	Sp1	601	610
	2.3.1.0	Sp1	619	628
	2.3.1.0	Sp1	625	636
	1.3.2.1	N-Myc	629	638
	1.3.1.2	USF	633	642
	2.3.1.0	Sp1	633	645
	2.3.1.0	Sp1	658	670
	2.3.1.0	Sp1	684	694
	2.3.1.0	Sp1	692	701
	2.3.2.1	Egr-1	699	708
	2.3.1.0	Sp1	704	716
	9.9.270	ETF	707	716
	2.3.1.0	Sp1	710	720
	1.3.1.2	USF	715	724
	2.3.1.0	Sp1	718	731
	2.1.2.2	RXR-alpha	728	737
	2.3.1.0	Sp1	744	756
	2.3.1.0	Sp1	751	763
	1.2.8.0	Id2	754	763
	1.6.1.0	AP-2alphaA	755	764
	2.1.2.3	T3R	756	765
	2.3.1.0	Sp1	776	789
	2.3.1.0	Sp1	791	802
	2.3.1.0	Sp1	805	817
	2.3.1.0	Sp1	811	820
	1.1.2.0	CREB	828	837
	1.1.3.0	C/EBPalpha(p20)	828	837
	2.1.2.3	T3R	829	838
	2.2.2.0	Ttx	830	839
	9.9.539	NF-1	836	845
	9.9.561	NF-muE1	839	848
	2.3.1.0	Sp1	839	852
	1.6.1.0	AP-2alphaA	844	853
	2.3.1.0	Sp1	847	856
	2.3.1.0	Sp1	864	875
	2.3.3.0	MIG1	874	883
	2.3.1.0	Sp1	885	894
	2.3.1.0	Sp1	894	905
	2.3.1.0	Sp1	901	915
	2.3.1.0	Sp1	908	920
	2.3.1.0	Sp1	916	930
	1.6.1.0	AP-2	918	927
	2.3.2.1	Krox-20	918	927
	2.3.1.0	Sp1	925	939
	28377	CACCC-binding_f	934	943
	3.5.1.2	RAP1	935	945
	2.3.1.0	Sp1	937	946
	9.9.539	NF-1	947	956
	2.3.1.0	Sp1	955	964
	Number of	sites found: 127

## Sheet: drOctn2
	Class	Factor	Start	Stop
	-----------	----------------	-----------	-------------
	3.1.2.2	Oct-11	57	66
	3.1.2.1	Pit-1a	59	68
	4.5.1.0	TBP	59	68
	1.1.3.0	C/EBPalpha	61	70
	3.1.2.2	Oct-1	125	134
	3.1.2.2	Oct-11	131	140
	4.5.1.0	TBP	132	141
	3.1.2.1	Pit-1a	133	142
	1.1.3.0	C/EBPalpha	135	144
	3.1.2.2	Oct-1	194	203
	3.1.2.2	Oct-11	210	219
	3.1.2.1	Pit-1a	212	221
	4.5.1.0	TBP	212	221
	1.1.3.0	C/EBPalpha	214	223
	3.1.2.2	Oct-1	278	287
	3.1.2.2	Oct-11	289	298
	3.1.2.1	Pit-1a	291	300
	4.5.1.0	TBP	291	300
	1.1.3.0	C/EBPalpha	293	302
	3.1.2.2	Oct-1	352	361
	3.1.2.2	Oct-11	363	372
	3.1.2.1	Pit-1a	365	374
	4.5.1.0	TBP	365	374
	1.1.3.0	C/EBPalpha	367	376
	3.1.2.2	Oct-1	396	405
	3.1.2.2	Oct-11	407	416
	3.1.2.1	Pit-1a	409	418
	4.5.1.0	TBP	409	418
	1.1.3.0	C/EBPalpha	411	420
	3.1.2.2	Oct-11	461	470
	3.1.2.1	Pit-1a	463	472
	4.5.1.0	TBP	463	472
	1.1.3.0	C/EBPalpha	465	474
	1.1.1.5	GCN4	538	547
	11941	AP-1	539	548
	47370	AP-1	540	549
	1.2.8.0	Id3	557	566
	9.9.539	NF-1	557	566
	1.1.1.1	JunD	572	581
	3.1.1.12	HNF-1	584	593
	3.1.2.2	Oct-1	591	600
	1.1.3.0	C/EBPbeta	595	604
	3.1.1.12	HiNF-B	595	604
	3.3.2.0	HNF-3	595	604
	3.3.2.0	HNF-3	602	611
	1.1.3.0	C/EBPalpha	619	628
	1.1.3.0	C/EBPalpha	627	640
	3.1.2.2	Oct-1	633	642
	1.1.3.0	C/EBPalpha	636	645
	3.1.1.2	Zen-1	643	652
	3.3.2.0	HNF-3	652	661
	1.1.3.0	C/EBPalpha	677	687
	1.1.3.0	C/EBPdelta	691	700
	3.1.2.2	Oct-1	706	715
	3.1.2.2	Oct-1	712	721
	3.1.1.2	Ftz	720	729
	1.1.1.5	GCN4	736	745
	3.1.1.12	HNF-1	736	745
	3.1.2.1	Pit-1a	738	747
	4.5.1.0	TBP	744	753
	3.1.1.12	HNF-1C	756	765
	3.1.2.2	Oct-1A	759	768
	1.1.3.0	C/EBPalpha	776	785
	3.1.1.2	Ftz	776	785
	3.1.1.12	HNF-1	786	795
	2.1.1.1	GR	808	817
	3.1.2.2	Oct-1	849	858
	1.1.3.0	C/EBPdelta	859	868
	3.1.1.12	HNF-1	860	869
	3.1.2.2	Oct-1	881	890
	1.1.1.1	c-Jun	887	896
	3.1.2.1	Pit-1a	889	898
	1.1.3.0	C/EBPalpha	924	933
	9.9.539	NF-1	925	934
	1.1.3.0	C/EBPalpha	959	968
	1.6.1.0	AP-2alphaA	969	978
	9.9.539	NF-1	982	991
	Number of sites found: 77

## Sheet: HsOAT1
	Class	Factor	Start	Stop
	---------	------------------	-----------	-------------
	2.3.1.0	Sp1	13	22
	1.1.3.0	C/EBPalpha	35	44
	2.3.1.0	Sp1	52	61
	47370	AP-1	57	66
	3.1.2.2	Oct-1	61	70
	2.3.1.0	Sp1	79	93
	2.2.1.1	GATA-1	94	103
	2.1.1.4	ER	98	107
	2.3.1.0	Sp1	98	107
	1.1.3.0	C/EBP	108	117
	2.3.1.0	Sp1	121	130
	1.3.1.2	USF	137	146
	2.3.1.0	Sp1	169	178
	2.3.1.0	Sp1	187	201
	2.3.1.0	Sp1	201	211
	2.3.1.0	Sp1	215	226
	2.3.1.0	Sp1	229	243
	2.3.1.0	Sp1	237	246
	9.9.270	ETF	237	246
	1.1.3.0	C/EBPbeta	256	265
	3.5.3.0	IRF-1	269	278
	4.5.1.0	TBP	278	287
	9.9.539	NF-1	301	310
	47370	AP-1	306	315
	2.1.2.10	COUP	324	333
	16689	ARP-1	325	334
	9.9.539	NF-1	330	339
	1.3.1.2	USF	338	347
	2.1.1.1	GR	369	378
	4.4.1.0	E2	388	397
	2.3.1.0	Sp1	395	404
	2.3.1.0	Sp1	411	420
	1.1.1.6	CRE-BP1	413	422
	2.1.2.10	COUP	414	423
	2.1.1.1	GR	420	429
	1.1.3.0	C/EBPdelta	430	439
	3.1.2.2	Oct-1	432	441
	1.1.1.5	GCN4	436	445
	3.1.2.1	Pit-1a	438	447
	1.1.3.0	C/EBPalpha	454	463
	2.1.1.1	GR	480	489
	3.3.2.0	HNF-3	481	490
	2.3.1.0	Sp1	493	502
	3.1.2.2	Oct-1	506	515
	9.9.539	NF-1	506	515
	1.1.3.0	C/EBPalpha	507	516
	3.3.2.0	HNF-3	508	517
	2.3.1.0	Sp1	522	531
	2.2.1.1	GATA-1	536	545
	3.1.2.2	Oct-1	538	547
	3.1.2.3	Oct-6	538	547
	4.6.1.0	SOX-9	539	548
	1.1.3.0	C/EBPalpha	545	559
	3.1.1.2	Zen-1	551	560
	1.1.3.0	C/EBPalpha	562	571
	1.1.1.2	c-Fos	579	588
	47370	AP-1	579	588
	1.1.3.0	C/EBPbeta	585	594
	9.9.539	NF-1	585	594
	47370	AP-1	603	612
	1.1.3.0	C/EBPalpha	609	618
	4.3.1.1	MEF-2	611	620
	4.5.1.0	TBP	615	624
	3.1.1.12	HiNF-B	623	632
	2.1.2.10	COUP	624	633
	1.1.3.0	C/EBPalpha	635	644
	3.1.2.2	Oct-1A	635	644
	3.1.2.3	Oct-6	635	644
	1.1.3.0	C/EBPalpha	655	664
	2.1.1.1	GR	659	668
	9.9.590	NF-kappaB	659	668
	4.1.1.0	NF-kappaB2	660	669
	2.3.1.0	Sp1	675	684
	9.9.539	NF-1	680	689
	9.9.1469	Ik-1	680	689
	9.9.1470	Ik-2	680	689
	2.3.1.0	Sp1	734	743
	4.1.1.0	NF-kappaB1	748	757
	4.3.2.0	SRF	781	790
	9.9.539	NF-1	787	796
	2.3.1.0	Sp1	806	819
	9.9.270	ETF	810	819
	9.9.537	NF-1	812	821
	2.3.1.0	Sp1	812	824
	2.3.2.1	Egr-1	814	823
	2.3.1.0	Sp1	821	830
	2.3.1.0	Sp1	837	851
	2.3.1.0	Sp1	848	857
	2.3.1.0	Sp1	862	875
	2.3.1.0	Sp1	868	882
	4.5.1.0	TBP	878	887
	1.1.3.0	C/EBPalpha	893	902
	4.1.1.0	NF-kappaB2	896	905
	9.9.590	NF-kappaB	896	905
	47370	AP-1	905	914
	1.1.3.0	C/EBPbeta	906	919
	1.2.8.0	Id3	930	939
	3.1.1.12	HNF-1	954	963
	2.3.1.0	Sp1	964	978
	1.6.1.0	AP-2alphaA	968	977
	2.3.2.2	Odd	981	990
	4.3.1.1	MEB-1	981	990
	Number of	sites found: 102

## Sheet: drOat1
	Class	Factor	Start	Stop
	---------	------------------	-----------	-------------
	2.2.2.0	Ttx	15	24
	9.9.721	RAR-beta	16	25
	2.1.2.2	RXR-beta	17	26
	18880	ATF	17	26
	9.9.853	T3R-beta1	17	26
	1.1.1.6	ATF-3deltaZIP	19	28
	2.1.2.3	T3R	19	28
	3.1.2.2	Oct-1	70	83
	1.1.3.0	C/EBPepsilon	74	84
	4.3.2.0	SRF	80	89
	2.3.2.2	Odd	155	164
	9.9.590	NF-kappaB	156	165
	3.1.2.2	Oct-1	158	167
	2.3.1.0	Sp1	191	200
	2.1.2.3	T3R	202	211
	9.9.853	T3R-beta1	202	211
	47370	AP-1	212	221
	3.1.2.1	Pit-1a	227	236
	1.1.3.0	C/EBPbeta	236	245
	2.2.1.1	GATA-1	252	261
	47370	AP-1	255	264
	3.1.1.9	K-2a	275	284
	3.5.2.0	PU.1	275	284
	2.3.1.0	Sp1	277	286
	2.1.1.1	GR	292	301
	2.2.2.0	Ttx	300	309
	9.9.721	RAR-beta	301	310
	2.1.2.2	RXR-beta	302	311
	9.9.853	T3R-beta1	302	311
	1.1.1.6	CRE-BP1	304	313
	3.1.2.2	Oct-1	308	317
	9.9.590	NF-kappaB	376	386
	2.3.4.0	MBP-1_(1)	377	386
	3.4.1.0	HSTF	377	386
	9.9.213	EBP-1	377	386
	1.1.3.0	C/EBPdelta	377	389
	4.1.1.0	Dl	378	387
	3.1.2.2	Oct-1	477	486
	4.5.1.0	TBP	479	488
	1.1.3.0	C/EBPdelta	488	497
	47370	AP-1	492	501
	1.1.3.0	C/EBPalpha(p20)	508	517
	3.1.2.2	Oct-1	522	531
	3.1.2.2	Oct-1	523	532
	9.9.539	NF-1	532	541
	2.3.2.2	Hb	563	575
	1.1.3.0	C/EBP	569	578
	2.1.1.1	GR	576	585
	2.1.1.2	PR	576	585
	1.1.3.0	C/EBPalpha	611	621
	2.1.2.10	COUP	615	624
	2.1.1.4	ER	616	625
	2.1.2.3	REV-ErbAalpha	617	626
	47370	AP-1	627	639
	1.1.1.2	c-Fos	629	638
	1.1.3.0	C/EBPgamma	642	651
	2.3.2.2	Hb	643	652
	9.9.539	NF-1	646	657
	9.9.535	NF-1	647	656
	3.5.3.0	ICSBP	655	664
	1.1.3.0	C/EBPalpha	685	694
	1.1.3.0	C/EBPalpha	696	705
	9.9.539	NF-1	696	705
	3.1.1.12	HNF-1	698	707
	3.1.1.2	Ftz	700	709
	1.1.3.0	C/EBPalpha	728	737
	3.1.2.1	Pit-1a	729	738
	3.1.2.2	Oct-1	730	739
	1.1.3.0	C/EBPalpha	753	765
	2.1.2.3	T3R-alpha	771	780
	3.1.2.2	Oct-1	797	806
	4.1.1.0	NF-kappaB	803	812
	3.4.1.0	HSE-binding_pro	804	813
	9.9.590	NF-kappaB	804	813
	2.3.1.0	Sp1	812	823
	4.3.1.1	MEB-1	833	842
	4.3.1.2	GLO	833	842
	3.5.1.2	RAP1	857	866
	1.1.1.5	AP-1	861	870
	47370	AP-1	862	872
	2.3.1.0	Sp1	871	880
	28377	CACCC-binding_f	871	880
	9.9.590	NF-kappaB	877	886
	2.1.1.2	PR	898	907
	2.1.1.1	GR	898	911
	3.3.2.0	HNF-3	900	909
	1.1.3.0	C/EBPalpha	910	919
	1.1.3.0	C/EBPalpha	917	926
	2.2.1.1	GATA-1	926	935
	3.1.2.2	Oct-1	939	948
	1.1.3.0	C/EBPalpha	947	956
	2.3.2.2	Hb	949	958
	9.9.535	NF-1	952	961
	9.9.537	NF-1	952	961
	9.9.539	NF-1	952	961
	3.1.1.12	HNF-1	955	964
	2.1.2.3	T3R-alpha	964	973
	1.1.3.0	C/EBPalpha	972	981
	1.1.3.0	C/EBPalpha	996	1005
	2.1.2.1	RAR-alpha1	1009	1018
	2.1.2.3	REV-ErbAalpha	1009	1018
	1.1.3.0	C/EBPalpha	1035	1044
	1.1.1.5	CPC1	1046	1055
	1.1.3.0	C/EBPalpha	1052	1061
	4.3.2.0	SRF	1057	1066
	4.1.1.0	c-Rel	1067	1076
	2.1.2.2	RXR-beta	1073	1082
	2.1.2.10	COUP	1076	1085
	2.1.1.4	ER	1076	1086
	Number of	sites found: 109

## Sheet: HsOAT2
	Class	Factor	Start	Stop
	---------	------------------	-----------	-------------
	3.1.2.2	Oct-1	27	36
	1.1.2.0	CREB	36	45
	1.1.3.0	C/EBPalpha	37	46
	47370	AP-1	63	72
	2.1.1.4	ER	86	95
	3.1.2.2	Oct-1	101	110
	1.1.3.0	C/EBPalpha	103	112
	4.3.1.3	MCM1	103	112
	2.2.1.1	GATA-1	113	122
	1.3.1.2	USF	144	153
	1.6.1.0	AP-2alphaA	165	174
	2.3.1.0	Sp1	166	175
	2.3.1.0	Sp1	173	186
	2.3.1.0	Sp1	179	188
	2.2.1.1	GATA-1	186	195
	1.6.1.0	AP-2	230	239
	2.3.1.0	Sp1	237	248
	1.1.3.0	C/EBPepsilon	286	300
	1.1.2.0	CREB	294	303
	1.1.3.0	C/EBPalpha	317	326
	9.9.590	NF-kappaB	317	326
	1.1.1.5	GCN4	319	328
	47370	AP-1	320	329
	4.3.2.0	SRF	364	373
	3.1.1.2	Ftz	365	374
	4.3.1.3	MCM1	365	374
	2.1.1.4	ER	376	385
	47370	AP-1	381	390
	1.1.1.6	CRE-BP1	386	395
	2.1.2.2	RXR-beta	386	395
	9.9.853	T3R-beta1	386	395
	2.1.2.3	T3R	387	396
	2.3.3.0	CPE_binding_pro	387	396
	47370	AP-1	393	402
	2.3.1.0	Sp1	399	412
	2.3.2.1	Egr-1	402	411
	2.3.2.3	WT1	403	412
	9.9.270	ETF	403	412
	1.1.1.5	GCN4	414	423
	1.1.3.0	C/EBPalpha	445	454
	1.1.3.0	C/EBPalpha	463	472
	3.1.2.2	Oct-1	479	488
	1.1.3.0	C/EBPalpha	480	489
	3.1.1.2	Antp	480	489
	3.5.2.0	Elf-1	484	493
	2.1.2.10	COUP	491	500
	1.1.3.0	C/EBPalpha	500	509
	3.1.1.12	HNF-1	500	509
	3.1.1.2	Zen-1	512	521
	4.3.1.3	MCM1	522	531
	3.1.1.2	Ftz	523	532
	3.1.1.7	embryo_DNA_bind	523	532
	1.1.1.5	GCN4	533	542
	2.3.2.2	Hb	533	542
	4.5.1.0	TBP	540	549
	1.1.1.5	GCN4	547	556
	3.3.2.0	HNF-3	548	557
	2.3.2.2	LyF-1	549	563
	1.1.1.5	Pap1+	559	568
	47370	AP-1	559	568
	11941	AP-1	560	569
	1.1.1.1	c-Jun	561	570
	1.1.1.2	c-Fos	561	570
	1.1.3.0	C/EBPalpha	607	621
	2.1.1.4	ER	617	626
	2.3.1.0	Sp1	631	644
	1.2.2.0	MyoD	635	644
	1.1.3.0	C/EBPalpha	646	655
	9.9.590	NF-kappaB	653	662
	1.2.1.0	E1	656	665
	1.2.2.0	MyoD	656	665
	2.3.1.0	Sp1	657	666
	47370	AP-1	658	669
	1.1.1.1	c-Jun	660	669
	1.1.3.0	C/EBPgamma	660	669
	1.6.1.0	AP-2alphaA	662	671
	2.3.1.0	Sp1	664	673
	2.3.1.0	Sp1	702	711
	1.1.3.0	C/EBPalpha	717	726
	4.5.1.0	TBP	718	727
	2.3.1.0	Sp1	733	742
	4.1.1.0	NF-kappaB1	739	748
	9.9.590	NF-kappaB	739	748
	9.9.539	NF-1	751	760
	2.3.1.0	Sp1	756	765
	2.1.2.3	REV-ErbAalpha	773	784
	2.1.2.1	RAR-alpha1	773	786
	2.1.2.2	RXR-beta	775	784
	2.1.2.10	COUP	775	784
	2.3.1.0	Sp1	790	800
	1.1.1.1	c-Jun	830	839
	1.6.1.0	AP-2alphaA	843	852
	1.1.3.0	C/EBPbeta	863	872
	2.3.1.0	Sp1	877	886
	3.1.1.2	Zen-1	896	905
	3.1.2.1	Pit-1a	896	905
	2.3.1.0	Sp1	913	922
	9.9.539	NF-1	915	924
	1.1.1.1	c-Jun	921	930
	2.1.2.2	RXR-beta	924	933
	1.6.1.0	AP-2alphaA	936	945
	1.2.8.0	EBF	937	946
	2.3.1.0	Sp1	947	961
	1.3.2.1	c-Myc	949	958
	2.3.1.0	Sp1	955	965
	4.3.1.1	MEB-1	965	974
	4.3.1.2	GLO	965	974
	47370	AP-1	999	1008
	2.3.1.0	Sp1	1017	1026
	3.5.2.0	PEA3	1018	1027
	1.1.3.0	C/EBPbeta	1037	1046
	2.3.1.0	YY1	1055	1064
	9.9.278	delta_factor	1072	1081
	Number of	sites found: 113

## Sheet: DrOat2a
	Class	Factor	Start	Stop
	---------	------------------	------	------------------
	9.9.590	NF-kappaB	13	22
	3.1.2.2	Oct-1	29	38
	3.5.1.2	RAP1	48	57
	1.2.2.0	MyoD	61	70
	1.1.3.0	C/EBP	88	97
	1.1.3.0	C/EBPalpha	113	122
	1.1.3.0	C/EBPalpha	123	132
	2.3.1.0	Sp1	174	183
	9.9.539	NF-1	216	227
	2.3.2.2	Hb	218	227
	9.9.535	NF-1	218	227
	1.1.3.0	C/EBPalpha	221	230
	47370	AP-1	230	239
	1.1.1.2	c-Fos	231	240
	1.1.1.5	GCN4	231	240
	2.2.1.1	GATA-1	244	253
	4.5.1.0	TBP	248	257
	1.1.1.5	CPC1	277	286
	11941	AP-1	277	286
	47370	AP-1	277	287
	1.1.1.1	c-Jun	280	289
	3.1.1.2	Ftz	291	300
	2.3.1.0	Sp1	308	318
	2.3.2.2	Hb	322	331
	9.9.539	NF-1	342	351
	2.3.1.0	YY1	368	377
	1.2.8.0	Id3	376	385
	3.1.1.12	HNF-1C	376	385
	4.1.3.0	NF-ATc	376	385
	3.1.2.2	Oct-1	378	387
	3.1.1.12	HNF-1	397	406
	1.1.3.0	C/EBPalpha	399	408
	3.1.1.2	Antp	410	419
	2.3.2.2	Hb	415	424
	3.1.2.2	Oct-1	422	431
	3.6.1.0	TEC1	424	433
	47370	AP-1	497	506
	1.1.1.5	GCN4	498	507
	3.1.1.12	HNF-1	530	539
	3.1.2.2	Oct-1	559	568
	3.1.1.2	Zen-1	566	575
	3.1.1.8	Eve	567	576
	1.1.3.0	C/EBPdelta	571	580
	4.3.2.0	SRF	573	582
	2.3.1.0	Sp1	577	586
	3.1.2.2	Oct-1	579	589
	1.1.3.0	C/EBPalpha	580	589
	3.3.2.0	HNF-3	585	594
	1.1.3.0	C/EBPalpha	588	597
	2.3.2.2	Hb	588	597
	1.1.3.0	C/EBPalpha	599	608
	2.3.2.2	Hb	608	617
	3.1.1.12	HNF-1	608	617
	3.1.2.2	Oct-1	625	634
	1.1.3.0	C/EBPalpha	627	636
	1.1.3.0	C/EBPalpha	653	662
	3.5.1.2	RAP1	668	677
	1.1.1.5	CPC1	674	683
	47370	AP-1	678	687
	11941	AP-1	678	687
	9.9.539	NF-1	687	696
	3.1.1.2	Ftz	688	697
	1.2.8.0	Id3	689	698
	3.1.1.12	HNF-1	689	698
	4.1.3.0	NF-ATc3	689	698
	2.4.1.0	p40x	692	701
	9.9.539	NF-1	721	730
	3.1.2.2	Oct-1	725	734
	1.1.3.0	C/EBPalpha(p20)	754	763
	3.1.2.1	Pit-1a	764	773
	1.1.3.0	C/EBPbeta	765	774
	3.1.2.2	Oct-1	793	802
	1.1.3.0	C/EBPalpha	799	808
	3.3.2.0	HNF-3	800	809
	3.5.3.0	ICSBP	801	810
	4.1.1.0	NF-kappaB2_(p49)	805	814
	1.1.3.0	C/EBPalpha	808	817
	2.3.1.0	Sp1	809	819
	1.3.1.2	USF	823	832
	2.1.2.1	RAR-alpha1	826	835
	2.1.2.2	RXR-beta	826	835
	2.3.1.0	Sp1	827	836
	2.1.2.1	RAR-alpha1	838	847
	4.5.1.0	TBP	861	870
	2.1.2.3	REV-ErbAalpha	887	896
	47370	AP-1	899	908
	3.1.2.2	Oct-1	918	927
	47370	AP-1	922	931
	2.3.1.0	Sp1	937	946
	1.1.3.0	C/EBPbeta	965	974
	9.9.590	NF-kappaB	982	991
	2.3.1.0	Sp1	990	999
	Number of	sites found: 92

[truncated: 4 more sheets: HsOCT6, DrOct6, HsORCTL3, DrOrctl3]
