# Supplementary material for: Phylogenetic, syntenic, and tissue expression analysis of slc22 genes in zebrafish (Danio rerio)
Source: BMC Genomics. 2016 Aug 12;17:626. doi: 10.1186/s12864-016-2981-y (PMC4982206; doi:10.1186/s12864-016-2981-y)
Supplement: Additional file 4: — Amino acid sequence motif analysis of zebrafish and human Slc22/SLC22. Identification of characteristic Slc22 amino acid sequences with identified major facilitator superfamily (MFS) motif, amphiphilic solute facilitator (ASF) domain and OAT-specific motif. (XLSX 518 kb) [file 12864_2016_2981_MOESM4_ESM.xlsx]

## Sheet: Slc22 sequence motif analysis
	Amino acid sequence motif analysis of zebrafish and human Slc22/SLC22
