# Supplementary material for: Phylogenetic, syntenic, and tissue expression analysis of slc22 genes in zebrafish (Danio rerio)
Source: BMC Genomics. 2016 Aug 12;17:626. doi: 10.1186/s12864-016-2981-y (PMC4982206; doi:10.1186/s12864-016-2981-y)
Supplement: Additional file 5: — Analysis of zebrafish and human Slc22/SLC22 protein topologies. Secondary structures of Slc22/SLC22 proteins showing transmembrane domains and extracellular and intracellular loops. (XLSX 563 kb) [file 12864_2016_2981_MOESM5_ESM.xlsx]

## Sheet: SLC2 TMHMM analysis
Analysis of zebrafish and human Slc22/SLC22 topologies
# DrOct1 Length: 562
# DrOct1 Number of predicted TMHs: 12
# DrOct1 Exp number of AAs in TMHs: 254.85733
# DrOct1 Exp number, first 60 AAs: 22.34221
# DrOct1 Total prob of N-in: 0.99946
# DrOct1 POSSIBLE N-term signal sequence
DrOct1 TMHMM2.0 inside 1 20
DrOct1 TMHMM2.0 TMhelix 21 43
DrOct1 TMHMM2.0 outside 44 149
DrOct1 TMHMM2.0 TMhelix 150 172
DrOct1 TMHMM2.0 inside 173 183
DrOct1 TMHMM2.0 TMhelix 184 206
DrOct1 TMHMM2.0 outside 207 209
DrOct1 TMHMM2.0 TMhelix 210 232
DrOct1 TMHMM2.0 inside 233 238
DrOct1 TMHMM2.0 TMhelix 239 261
DrOct1 TMHMM2.0 outside 262 264
DrOct1 TMHMM2.0 TMhelix 265 284
DrOct1 TMHMM2.0 inside 285 348
DrOct1 TMHMM2.0 TMhelix 349 371
DrOct1 TMHMM2.0 outside 372 375
DrOct1 TMHMM2.0 TMhelix 376 398
DrOct1 TMHMM2.0 inside 399 404
DrOct1 TMHMM2.0 TMhelix 405 424
DrOct1 TMHMM2.0 outside 425 428
DrOct1 TMHMM2.0 TMhelix 429 451
DrOct1 TMHMM2.0 inside 452 463
DrOct1 TMHMM2.0 TMhelix 464 486
DrOct1 TMHMM2.0 outside 487 490
DrOct1 TMHMM2.0 TMhelix 491 513
DrOct1 TMHMM2.0 inside 514 562
# plot in postscript, script for making the plot in gnuplot, data for plot
# DrOct2 Length: 554
# DrOct2 Number of predicted TMHs: 9
# DrOct2 Exp number of AAs in TMHs: 220.12141
# DrOct2 Exp number, first 60 AAs: 22.85178
# DrOct2 Total prob of N-in: 0.92965
# DrOct2 POSSIBLE N-term signal sequence
DrOct2 TMHMM2.0 inside 1 20
DrOct2 TMHMM2.0 TMhelix 21 43
DrOct2 TMHMM2.0 outside 44 143
DrOct2 TMHMM2.0 TMhelix 144 161
DrOct2 TMHMM2.0 inside 162 167
DrOct2 TMHMM2.0 TMhelix 168 190
DrOct2 TMHMM2.0 outside 191 199
DrOct2 TMHMM2.0 TMhelix 200 222
DrOct2 TMHMM2.0 inside 223 233
DrOct2 TMHMM2.0 TMhelix 234 251
DrOct2 TMHMM2.0 outside 252 254
DrOct2 TMHMM2.0 TMhelix 255 274
DrOct2 TMHMM2.0 inside 275 339
DrOct2 TMHMM2.0 TMhelix 340 362
DrOct2 TMHMM2.0 outside 363 366
DrOct2 TMHMM2.0 TMhelix 367 389
DrOct2 TMHMM2.0 inside 390 400
DrOct2 TMHMM2.0 TMhelix 401 423
DrOct2 TMHMM2.0 outside 424 554
# plot in postscript, script for making the plot in gnuplot, data for plot
# DrOctn1 Length: 553
# DrOctn1 Number of predicted TMHs: 11
# DrOctn1 Exp number of AAs in TMHs: 232.10667
# DrOctn1 Exp number, first 60 AAs: 22.89183
# DrOctn1 Total prob of N-in: 0.37196
# DrOctn1 POSSIBLE N-term signal sequence
DrOctn1 TMHMM2.0 outside 1 19
DrOctn1 TMHMM2.0 TMhelix 20 42
DrOctn1 TMHMM2.0 inside 43 170
DrOctn1 TMHMM2.0 TMhelix 171 190
DrOctn1 TMHMM2.0 outside 191 194
DrOctn1 TMHMM2.0 TMhelix 195 217
DrOctn1 TMHMM2.0 inside 218 228
DrOctn1 TMHMM2.0 TMhelix 229 251
DrOctn1 TMHMM2.0 outside 252 254
DrOctn1 TMHMM2.0 TMhelix 255 277
DrOctn1 TMHMM2.0 inside 278 339
DrOctn1 TMHMM2.0 TMhelix 340 362
DrOctn1 TMHMM2.0 outside 363 371
DrOctn1 TMHMM2.0 TMhelix 372 394
DrOctn1 TMHMM2.0 inside 395 400
DrOctn1 TMHMM2.0 TMhelix 401 420
DrOctn1 TMHMM2.0 outside 421 429
DrOctn1 TMHMM2.0 TMhelix 430 449
DrOctn1 TMHMM2.0 inside 450 461
DrOctn1 TMHMM2.0 TMhelix 462 484
DrOctn1 TMHMM2.0 outside 485 487
DrOctn1 TMHMM2.0 TMhelix 488 510
DrOctn1 TMHMM2.0 inside 511 553
# plot in postscript, script for making the plot in gnuplot, data for plot
# DrOctn2 Length: 549
# DrOctn2 Number of predicted TMHs: 7
# DrOctn2 Exp number of AAs in TMHs: 201.96798
# DrOctn2 Exp number, first 60 AAs: 23.01799
# DrOctn2 Total prob of N-in: 0.30149
# DrOctn2 POSSIBLE N-term signal sequence
DrOctn2 TMHMM2.0 outside 1 19
DrOctn2 TMHMM2.0 TMhelix 20 42
DrOctn2 TMHMM2.0 inside 43 190
DrOctn2 TMHMM2.0 TMhelix 191 213
DrOctn2 TMHMM2.0 outside 214 227
DrOctn2 TMHMM2.0 TMhelix 228 250
DrOctn2 TMHMM2.0 inside 251 341
DrOctn2 TMHMM2.0 TMhelix 342 359
DrOctn2 TMHMM2.0 outside 360 368
DrOctn2 TMHMM2.0 TMhelix 369 391
DrOctn2 TMHMM2.0 inside 392 397
DrOctn2 TMHMM2.0 TMhelix 398 417
DrOctn2 TMHMM2.0 outside 418 436
DrOctn2 TMHMM2.0 TMhelix 437 459
DrOctn2 TMHMM2.0 inside 460 549
# plot in postscript, script for making the plot in gnuplot, data for plot
# DrOat1 Length: 557
# DrOat1 Number of predicted TMHs: 11
# DrOat1 Exp number of AAs in TMHs: 214.80904
# DrOat1 Exp number, first 60 AAs: 17.46626
# DrOat1 Total prob of N-in: 0.09907
# DrOat1 POSSIBLE N-term signal sequence
DrOat1 TMHMM2.0 outside 1 14
DrOat1 TMHMM2.0 TMhelix 15 37
DrOat1 TMHMM2.0 inside 38 166
DrOat1 TMHMM2.0 TMhelix 167 189
DrOat1 TMHMM2.0 outside 190 192
DrOat1 TMHMM2.0 TMhelix 193 212
DrOat1 TMHMM2.0 inside 213 223
DrOat1 TMHMM2.0 TMhelix 224 243
DrOat1 TMHMM2.0 outside 244 252
DrOat1 TMHMM2.0 TMhelix 253 271
DrOat1 TMHMM2.0 inside 272 340
DrOat1 TMHMM2.0 TMhelix 341 360
DrOat1 TMHMM2.0 outside 361 369
DrOat1 TMHMM2.0 TMhelix 370 392
DrOat1 TMHMM2.0 inside 393 398
DrOat1 TMHMM2.0 TMhelix 399 418
DrOat1 TMHMM2.0 outside 419 427
DrOat1 TMHMM2.0 TMhelix 428 447
DrOat1 TMHMM2.0 inside 448 458
DrOat1 TMHMM2.0 TMhelix 459 481
DrOat1 TMHMM2.0 outside 482 484
DrOat1 TMHMM2.0 TMhelix 485 507
DrOat1 TMHMM2.0 inside 508 557
# plot in postscript, script for making the plot in gnuplot, data for plot
# DrOat3 Length: 560
# DrOat3 Number of predicted TMHs: 11
# DrOat3 Exp number of AAs in TMHs: 233.42865
# DrOat3 Exp number, first 60 AAs: 3.62156
# DrOat3 Total prob of N-in: 0.13951
DrOat3 TMHMM2.0 outside 1 146
DrOat3 TMHMM2.0 TMhelix 147 164
DrOat3 TMHMM2.0 inside 165 170
DrOat3 TMHMM2.0 TMhelix 171 193
DrOat3 TMHMM2.0 outside 194 196
DrOat3 TMHMM2.0 TMhelix 197 219
DrOat3 TMHMM2.0 inside 220 227
DrOat3 TMHMM2.0 TMhelix 228 250
DrOat3 TMHMM2.0 outside 251 254
DrOat3 TMHMM2.0 TMhelix 255 277
DrOat3 TMHMM2.0 inside 278 345
DrOat3 TMHMM2.0 TMhelix 346 363
DrOat3 TMHMM2.0 outside 364 372
DrOat3 TMHMM2.0 TMhelix 373 395
DrOat3 TMHMM2.0 inside 396 406
DrOat3 TMHMM2.0 TMhelix 407 424
DrOat3 TMHMM2.0 outside 425 428
DrOat3 TMHMM2.0 TMhelix 429 451
DrOat3 TMHMM2.0 inside 452 463
DrOat3 TMHMM2.0 TMhelix 464 486
DrOat3 TMHMM2.0 outside 487 489
DrOat3 TMHMM2.0 TMhelix 490 512
DrOat3 TMHMM2.0 inside 513 560
# plot in postscript, script for making the plot in gnuplot, data for plot
# DrOat2a Length: 560
# DrOat2a Number of predicted TMHs: 10
# DrOat2a Exp number of AAs in TMHs: 227.29852
# DrOat2a Exp number, first 60 AAs: 17.13428
# DrOat2a Total prob of N-in: 0.58607
# DrOat2a POSSIBLE N-term signal sequence
DrOat2a TMHMM2.0 inside 1 146
DrOat2a TMHMM2.0 TMhelix 147 166
DrOat2a TMHMM2.0 outside 167 175
DrOat2a TMHMM2.0 TMhelix 176 198
DrOat2a TMHMM2.0 inside 199 204
DrOat2a TMHMM2.0 TMhelix 205 227
DrOat2a TMHMM2.0 outside 228 231
DrOat2a TMHMM2.0 TMhelix 232 254
DrOat2a TMHMM2.0 inside 255 260
DrOat2a TMHMM2.0 TMhelix 261 280
DrOat2a TMHMM2.0 outside 281 351
DrOat2a TMHMM2.0 TMhelix 352 374
DrOat2a TMHMM2.0 inside 375 407
DrOat2a TMHMM2.0 TMhelix 408 430
DrOat2a TMHMM2.0 outside 431 433
DrOat2a TMHMM2.0 TMhelix 434 453
DrOat2a TMHMM2.0 inside 454 464
DrOat2a TMHMM2.0 TMhelix 465 487
DrOat2a TMHMM2.0 outside 488 490
DrOat2a TMHMM2.0 TMhelix 491 513
DrOat2a TMHMM2.0 inside 514 560
# plot in postscript, script for making the plot in gnuplot, data for plot
# DrOat2b Length: 547
# DrOat2b Number of predicted TMHs: 9
# DrOat2b Exp number of AAs in TMHs: 225.09656
# DrOat2b Exp number, first 60 AAs: 19.28362
# DrOat2b Total prob of N-in: 0.91565
# DrOat2b POSSIBLE N-term signal sequence
DrOat2b TMHMM2.0 inside 1 11
DrOat2b TMHMM2.0 TMhelix 12 31
DrOat2b TMHMM2.0 outside 32 134
DrOat2b TMHMM2.0 TMhelix 135 157
DrOat2b TMHMM2.0 inside 158 168
DrOat2b TMHMM2.0 TMhelix 169 191
DrOat2b TMHMM2.0 outside 192 194
DrOat2b TMHMM2.0 TMhelix 195 217
DrOat2b TMHMM2.0 inside 218 223
DrOat2b TMHMM2.0 TMhelix 224 246
DrOat2b TMHMM2.0 outside 247 249
DrOat2b TMHMM2.0 TMhelix 250 272
DrOat2b TMHMM2.0 inside 273 341
DrOat2b TMHMM2.0 TMhelix 342 364
DrOat2b TMHMM2.0 outside 365 368
DrOat2b TMHMM2.0 TMhelix 369 388
DrOat2b TMHMM2.0 inside 389 400
DrOat2b TMHMM2.0 TMhelix 401 423
DrOat2b TMHMM2.0 outside 424 547
# plot in postscript, script for making the plot in gnuplot, data for plot
# DrOat2c Length: 556
# DrOat2c Number of predicted TMHs: 10
# DrOat2c Exp number of AAs in TMHs: 232.61998
# DrOat2c Exp number, first 60 AAs: 17.33126
# DrOat2c Total prob of N-in: 0.74735
# DrOat2c POSSIBLE N-term signal sequence
DrOat2c TMHMM2.0 outside 1 139
DrOat2c TMHMM2.0 TMhelix 140 162
DrOat2c TMHMM2.0 inside 163 168
DrOat2c TMHMM2.0 TMhelix 169 191
DrOat2c TMHMM2.0 outside 192 195
DrOat2c TMHMM2.0 TMhelix 196 218
DrOat2c TMHMM2.0 inside 219 224
DrOat2c TMHMM2.0 TMhelix 225 247
DrOat2c TMHMM2.0 outside 248 250
DrOat2c TMHMM2.0 TMhelix 251 273
DrOat2c TMHMM2.0 inside 274 339
DrOat2c TMHMM2.0 TMhelix 340 362
DrOat2c TMHMM2.0 outside 363 396
DrOat2c TMHMM2.0 TMhelix 397 416
DrOat2c TMHMM2.0 inside 417 422
DrOat2c TMHMM2.0 TMhelix 423 445
DrOat2c TMHMM2.0 outside 446 459
DrOat2c TMHMM2.0 TMhelix 460 479
DrOat2c TMHMM2.0 inside 480 483
DrOat2c TMHMM2.0 TMhelix 484 506
DrOat2c TMHMM2.0 outside 507 556
# plot in postscript, script for making the plot in gnuplot, data for plot
# DrOat2d Length: 562
# DrOat2d Number of predicted TMHs: 10
# DrOat2d Exp number of AAs in TMHs: 227.1802
# DrOat2d Exp number, first 60 AAs: 20.81953
# DrOat2d Total prob of N-in: 0.98597
# DrOat2d POSSIBLE N-term signal sequence
DrOat2d TMHMM2.0 inside 1 40
DrOat2d TMHMM2.0 TMhelix 41 60
DrOat2d TMHMM2.0 outside 61 155
DrOat2d TMHMM2.0 TMhelix 156 173
DrOat2d TMHMM2.0 inside 174 184
DrOat2d TMHMM2.0 TMhelix 185 207
DrOat2d TMHMM2.0 outside 208 211
DrOat2d TMHMM2.0 TMhelix 212 234
DrOat2d TMHMM2.0 inside 235 240
DrOat2d TMHMM2.0 TMhelix 241 263
DrOat2d TMHMM2.0 outside 264 266
DrOat2d TMHMM2.0 TMhelix 267 289
DrOat2d TMHMM2.0 inside 290 357
DrOat2d TMHMM2.0 TMhelix 358 380
DrOat2d TMHMM2.0 outside 381 383
DrOat2d TMHMM2.0 TMhelix 384 406
DrOat2d TMHMM2.0 inside 407 441
DrOat2d TMHMM2.0 TMhelix 442 461
DrOat2d TMHMM2.0 outside 462 496
DrOat2d TMHMM2.0 TMhelix 497 519
DrOat2d TMHMM2.0 inside 520 562
# plot in postscript, script for making the plot in gnuplot, data for plot
# DrOat2e Length: 546
# DrOat2e Number of predicted TMHs: 9
# DrOat2e Exp number of AAs in TMHs: 210.11074
# DrOat2e Exp number, first 60 AAs: 8.80393
# DrOat2e Total prob of N-in: 0.36952
DrOat2e TMHMM2.0 outside 1 139
DrOat2e TMHMM2.0 TMhelix 140 159
DrOat2e TMHMM2.0 inside 160 170
DrOat2e TMHMM2.0 TMhelix 171 193
DrOat2e TMHMM2.0 outside 194 196
DrOat2e TMHMM2.0 TMhelix 197 218
DrOat2e TMHMM2.0 inside 219 224
DrOat2e TMHMM2.0 TMhelix 225 247
DrOat2e TMHMM2.0 outside 248 250
DrOat2e TMHMM2.0 TMhelix 251 273
DrOat2e TMHMM2.0 inside 274 344
DrOat2e TMHMM2.0 TMhelix 345 367
DrOat2e TMHMM2.0 outside 368 400
DrOat2e TMHMM2.0 TMhelix 401 423
DrOat2e TMHMM2.0 inside 424 457
DrOat2e TMHMM2.0 TMhelix 458 480
DrOat2e TMHMM2.0 outside 481 483
DrOat2e TMHMM2.0 TMhelix 484 506
DrOat2e TMHMM2.0 inside 507 546
# plot in postscript, script for making the plot in gnuplot, data for plot
# DrOrctl3 Length: 542
# DrOrctl3 Number of predicted TMHs: 12
# DrOrctl3 Exp number of AAs in TMHs: 251.03457
# DrOrctl3 Exp number, first 60 AAs: 22.13999
# DrOrctl3 Total prob of N-in: 0.98072
# DrOrctl3 POSSIBLE N-term signal sequence
DrOrctl3 TMHMM2.0 inside 1 20
DrOrctl3 TMHMM2.0 TMhelix 21 43
DrOrctl3 TMHMM2.0 outside 44 140
DrOrctl3 TMHMM2.0 TMhelix 141 158
DrOrctl3 TMHMM2.0 inside 159 164
DrOrctl3 TMHMM2.0 TMhelix 165 184
DrOrctl3 TMHMM2.0 outside 185 188
DrOrctl3 TMHMM2.0 TMhelix 189 211
DrOrctl3 TMHMM2.0 inside 212 223
DrOrctl3 TMHMM2.0 TMhelix 224 246
DrOrctl3 TMHMM2.0 outside 247 250
DrOrctl3 TMHMM2.0 TMhelix 251 270
DrOrctl3 TMHMM2.0 inside 271 333
DrOrctl3 TMHMM2.0 TMhelix 334 351
DrOrctl3 TMHMM2.0 outside 352 360
DrOrctl3 TMHMM2.0 TMhelix 361 380
DrOrctl3 TMHMM2.0 inside 381 392
DrOrctl3 TMHMM2.0 TMhelix 393 411
DrOrctl3 TMHMM2.0 outside 412 414
DrOrctl3 TMHMM2.0 TMhelix 415 437
DrOrctl3 TMHMM2.0 inside 438 449
DrOrctl3 TMHMM2.0 TMhelix 450 472
DrOrctl3 TMHMM2.0 outside 473 476
DrOrctl3 TMHMM2.0 TMhelix 477 499
DrOrctl3 TMHMM2.0 inside 500 542
# plot in postscript, script for making the plot in gnuplot, data for plot
# DrOrctl4 Length: 520
# DrOrctl4 Number of predicted TMHs: 9
# DrOrctl4 Exp number of AAs in TMHs: 209.53099
# DrOrctl4 Exp number, first 60 AAs: 20.93577
# DrOrctl4 Total prob of N-in: 0.30132
# DrOrctl4 POSSIBLE N-term signal sequence
DrOrctl4 TMHMM2.0 outside 1 19
DrOrctl4 TMHMM2.0 TMhelix 20 42
DrOrctl4 TMHMM2.0 inside 43 132
DrOrctl4 TMHMM2.0 TMhelix 133 155
DrOrctl4 TMHMM2.0 outside 156 169
DrOrctl4 TMHMM2.0 TMhelix 170 192
DrOrctl4 TMHMM2.0 inside 193 223
DrOrctl4 TMHMM2.0 TMhelix 224 246
DrOrctl4 TMHMM2.0 outside 247 255
DrOrctl4 TMHMM2.0 TMhelix 256 278
DrOrctl4 TMHMM2.0 inside 279 331
DrOrctl4 TMHMM2.0 TMhelix 332 351
DrOrctl4 TMHMM2.0 outside 352 360
DrOrctl4 TMHMM2.0 TMhelix 361 383
DrOrctl4 TMHMM2.0 inside 384 389
DrOrctl4 TMHMM2.0 TMhelix 390 409
DrOrctl4 TMHMM2.0 outside 410 473
DrOrctl4 TMHMM2.0 TMhelix 474 496
DrOrctl4 TMHMM2.0 inside 497 520
# plot in postscript, script for making the plot in gnuplot, data for plot
# DrFlipt1 Length: 497
# DrFlipt1 Number of predicted TMHs: 11
# DrFlipt1 Exp number of AAs in TMHs: 242.03457
# DrFlipt1 Exp number, first 60 AAs: 22.69643
# DrFlipt1 Total prob of N-in: 0.64640
# DrFlipt1 POSSIBLE N-term signal sequence
DrFlipt1 TMHMM2.0 outside 1 19
DrFlipt1 TMHMM2.0 TMhelix 20 42
DrFlipt1 TMHMM2.0 inside 43 86
DrFlipt1 TMHMM2.0 TMhelix 87 109
DrFlipt1 TMHMM2.0 outside 110 118
DrFlipt1 TMHMM2.0 TMhelix 119 141
DrFlipt1 TMHMM2.0 inside 142 145
DrFlipt1 TMHMM2.0 TMhelix 146 168
DrFlipt1 TMHMM2.0 outside 169 177
DrFlipt1 TMHMM2.0 TMhelix 178 197
DrFlipt1 TMHMM2.0 inside 198 284
DrFlipt1 TMHMM2.0 TMhelix 285 303
DrFlipt1 TMHMM2.0 outside 304 312
DrFlipt1 TMHMM2.0 TMhelix 313 335
DrFlipt1 TMHMM2.0 inside 336 346
DrFlipt1 TMHMM2.0 TMhelix 347 364
DrFlipt1 TMHMM2.0 outside 365 368
DrFlipt1 TMHMM2.0 TMhelix 369 391
DrFlipt1 TMHMM2.0 inside 392 403
DrFlipt1 TMHMM2.0 TMhelix 404 423
DrFlipt1 TMHMM2.0 outside 424 432
DrFlipt1 TMHMM2.0 TMhelix 433 452
DrFlipt1 TMHMM2.0 inside 453 497
# plot in postscript, script for making the plot in gnuplot, data for plot
# DrOct6 Length: 565
# DrOct6 Number of predicted TMHs: 10
# DrOct6 Exp number of AAs in TMHs: 232.18014
# DrOct6 Exp number, first 60 AAs: 22.25592
# DrOct6 Total prob of N-in: 0.77330
# DrOct6 POSSIBLE N-term signal sequence
DrOct6 TMHMM2.0 inside 1 20
DrOct6 TMHMM2.0 TMhelix 21 43
DrOct6 TMHMM2.0 outside 44 181
DrOct6 TMHMM2.0 TMhelix 182 204
DrOct6 TMHMM2.0 inside 205 210
DrOct6 TMHMM2.0 TMhelix 211 233
DrOct6 TMHMM2.0 outside 234 242
DrOct6 TMHMM2.0 TMhelix 243 265
DrOct6 TMHMM2.0 inside 266 356
DrOct6 TMHMM2.0 TMhelix 357 379
DrOct6 TMHMM2.0 outside 380 388
DrOct6 TMHMM2.0 TMhelix 389 408
DrOct6 TMHMM2.0 inside 409 419
DrOct6 TMHMM2.0 TMhelix 420 437
DrOct6 TMHMM2.0 outside 438 441
DrOct6 TMHMM2.0 TMhelix 442 464
DrOct6 TMHMM2.0 inside 465 476
DrOct6 TMHMM2.0 TMhelix 477 499
DrOct6 TMHMM2.0 outside 500 502
DrOct6 TMHMM2.0 TMhelix 503 525
DrOct6 TMHMM2.0 inside 526 565
# plot in postscript, script for making the plot in gnuplot, data for plot
# DrBoit Length: 521
# DrBoit Number of predicted TMHs: 10
# DrBoit Exp number of AAs in TMHs: 235.30996
# DrBoit Exp number, first 60 AAs: 20.37498
# DrBoit Total prob of N-in: 0.99707
# DrBoit POSSIBLE N-term signal sequence
DrBoit TMHMM2.0 inside 1 11
DrBoit TMHMM2.0 TMhelix 12 34
DrBoit TMHMM2.0 outside 35 141
DrBoit TMHMM2.0 TMhelix 142 159
DrBoit TMHMM2.0 inside 160 165
DrBoit TMHMM2.0 TMhelix 166 188
DrBoit TMHMM2.0 outside 189 197
DrBoit TMHMM2.0 TMhelix 198 220
DrBoit TMHMM2.0 inside 221 226
DrBoit TMHMM2.0 TMhelix 227 249
DrBoit TMHMM2.0 outside 250 341
DrBoit TMHMM2.0 TMhelix 342 364
DrBoit TMHMM2.0 inside 365 370
DrBoit TMHMM2.0 TMhelix 371 391
DrBoit TMHMM2.0 outside 392 400
DrBoit TMHMM2.0 TMhelix 401 420
DrBoit TMHMM2.0 inside 421 426
DrBoit TMHMM2.0 TMhelix 427 449
DrBoit TMHMM2.0 outside 450 458
DrBoit TMHMM2.0 TMhelix 459 481
DrBoit TMHMM2.0 inside 482 521
# plot in postscript, script for making the plot in gnuplot, data for plot
# DrOrctl2 Length: 401
# DrOrctl2 Number of predicted TMHs: 10
# DrOrctl2 Exp number of AAs in TMHs: 215.89059
# DrOrctl2 Exp number, first 60 AAs: 38.12676
# DrOrctl2 Total prob of N-in: 0.73752
# DrOrctl2 POSSIBLE N-term signal sequence
DrOrctl2 TMHMM2.0 inside 1 11
DrOrctl2 TMHMM2.0 TMhelix 12 31
DrOrctl2 TMHMM2.0 outside 32 45
DrOrctl2 TMHMM2.0 TMhelix 46 68
DrOrctl2 TMHMM2.0 inside 69 74
DrOrctl2 TMHMM2.0 TMhelix 75 94
DrOrctl2 TMHMM2.0 outside 95 131
DrOrctl2 TMHMM2.0 TMhelix 132 154
DrOrctl2 TMHMM2.0 inside 155 160
DrOrctl2 TMHMM2.0 TMhelix 161 183
DrOrctl2 TMHMM2.0 outside 184 220
DrOrctl2 TMHMM2.0 TMhelix 221 243
DrOrctl2 TMHMM2.0 inside 244 255
DrOrctl2 TMHMM2.0 TMhelix 256 273
DrOrctl2 TMHMM2.0 outside 274 282
DrOrctl2 TMHMM2.0 TMhelix 283 302
DrOrctl2 TMHMM2.0 inside 303 308
DrOrctl2 TMHMM2.0 TMhelix 309 331
DrOrctl2 TMHMM2.0 outside 332 367
DrOrctl2 TMHMM2.0 TMhelix 368 390
DrOrctl2 TMHMM2.0 inside 391 401
# plot in postscript, script for making the plot in gnuplot, data for plot
# DrSlc22a21 Length: 546
# DrSlc22a21 Number of predicted TMHs: 11
# DrSlc22a21 Exp number of AAs in TMHs: 230.80546
# DrSlc22a21 Exp number, first 60 AAs: 22.41359
# DrSlc22a21 Total prob of N-in: 0.14955
# DrSlc22a21 POSSIBLE N-term signal sequence
DrSlc22a21 TMHMM2.0 outside 1 21
DrSlc22a21 TMHMM2.0 TMhelix 22 44
DrSlc22a21 TMHMM2.0 inside 45 145
DrSlc22a21 TMHMM2.0 TMhelix 146 163
DrSlc22a21 TMHMM2.0 outside 164 172
DrSlc22a21 TMHMM2.0 TMhelix 173 192
DrSlc22a21 TMHMM2.0 inside 193 198
DrSlc22a21 TMHMM2.0 TMhelix 199 221
DrSlc22a21 TMHMM2.0 outside 222 230
DrSlc22a21 TMHMM2.0 TMhelix 231 253
DrSlc22a21 TMHMM2.0 inside 254 259
DrSlc22a21 TMHMM2.0 TMhelix 260 279
DrSlc22a21 TMHMM2.0 outside 280 342
DrSlc22a21 TMHMM2.0 TMhelix 343 365
DrSlc22a21 TMHMM2.0 inside 366 371
DrSlc22a21 TMHMM2.0 TMhelix 372 394
DrSlc22a21 TMHMM2.0 outside 395 403
DrSlc22a21 TMHMM2.0 TMhelix 404 421
DrSlc22a21 TMHMM2.0 inside 422 427
DrSlc22a21 TMHMM2.0 TMhelix 428 450
DrSlc22a21 TMHMM2.0 outside 451 490
DrSlc22a21 TMHMM2.0 TMhelix 491 510
DrSlc22a21 TMHMM2.0 inside 511 546
# plot in postscript, script for making the plot in gnuplot, data for plot
# DrSlc22a23 Length: 410
# DrSlc22a23 Number of predicted TMHs: 9
# DrSlc22a23 Exp number of AAs in TMHs: 193.6313
# DrSlc22a23 Exp number, first 60 AAs: 40.67167
# DrSlc22a23 Total prob of N-in: 0.11543
# DrSlc22a23 POSSIBLE N-term signal sequence
DrSlc22a23 TMHMM2.0 outside 1 4
DrSlc22a23 TMHMM2.0 TMhelix 5 22
DrSlc22a23 TMHMM2.0 inside 23 28
DrSlc22a23 TMHMM2.0 TMhelix 29 51
DrSlc22a23 TMHMM2.0 outside 52 60
DrSlc22a23 TMHMM2.0 TMhelix 61 83
DrSlc22a23 TMHMM2.0 inside 84 145
DrSlc22a23 TMHMM2.0 TMhelix 146 168
DrSlc22a23 TMHMM2.0 outside 169 187
DrSlc22a23 TMHMM2.0 TMhelix 188 210
DrSlc22a23 TMHMM2.0 inside 211 214
DrSlc22a23 TMHMM2.0 TMhelix 215 237
DrSlc22a23 TMHMM2.0 outside 238 256
DrSlc22a23 TMHMM2.0 TMhelix 257 279
DrSlc22a23 TMHMM2.0 inside 280 285
DrSlc22a23 TMHMM2.0 TMhelix 286 308
DrSlc22a23 TMHMM2.0 outside 309 317
DrSlc22a23 TMHMM2.0 TMhelix 318 340
DrSlc22a23 TMHMM2.0 inside 341 410
# plot in postscript, script for making the plot in gnuplot, data for plot
# DrSlc22a31 Length: 610
# DrSlc22a31 Number of predicted TMHs: 12
# DrSlc22a31 Exp number of AAs in TMHs: 256.96509
# DrSlc22a31 Exp number, first 60 AAs: 22.44963
# DrSlc22a31 Total prob of N-in: 0.99222
# DrSlc22a31 POSSIBLE N-term signal sequence
DrSlc22a31 TMHMM2.0 inside 1 19
DrSlc22a31 TMHMM2.0 TMhelix 20 42
DrSlc22a31 TMHMM2.0 outside 43 140
DrSlc22a31 TMHMM2.0 TMhelix 141 163
DrSlc22a31 TMHMM2.0 inside 164 169
DrSlc22a31 TMHMM2.0 TMhelix 170 189
DrSlc22a31 TMHMM2.0 outside 190 193
DrSlc22a31 TMHMM2.0 TMhelix 194 216
DrSlc22a31 TMHMM2.0 inside 217 228
DrSlc22a31 TMHMM2.0 TMhelix 229 251
DrSlc22a31 TMHMM2.0 outside 252 255
DrSlc22a31 TMHMM2.0 TMhelix 256 278
DrSlc22a31 TMHMM2.0 inside 279 346
DrSlc22a31 TMHMM2.0 TMhelix 347 369
DrSlc22a31 TMHMM2.0 outside 370 378
DrSlc22a31 TMHMM2.0 TMhelix 379 401
DrSlc22a31 TMHMM2.0 inside 402 407
DrSlc22a31 TMHMM2.0 TMhelix 408 430
DrSlc22a31 TMHMM2.0 outside 431 434
DrSlc22a31 TMHMM2.0 TMhelix 435 457
DrSlc22a31 TMHMM2.0 inside 458 463
DrSlc22a31 TMHMM2.0 TMhelix 464 486
DrSlc22a31 TMHMM2.0 outside 487 495
DrSlc22a31 TMHMM2.0 TMhelix 496 518
DrSlc22a31 TMHMM2.0 inside 519 610
# plot in postscript, script for making the plot in gnuplot, data for plot
# HsOCT1 Length: 554
# HsOCT1 Number of predicted TMHs: 12
# HsOCT1 Exp number of AAs in TMHs: 255.20728
# HsOCT1 Exp number, first 60 AAs: 22.97504
# HsOCT1 Total prob of N-in: 0.91931
# HsOCT1 POSSIBLE N-term signal sequence
HsOCT1 TMHMM2.0 inside 1 20
HsOCT1 TMHMM2.0 TMhelix 21 43
HsOCT1 TMHMM2.0 outside 44 147
HsOCT1 TMHMM2.0 TMhelix 148 170
HsOCT1 TMHMM2.0 inside 171 176
HsOCT1 TMHMM2.0 TMhelix 177 197
HsOCT1 TMHMM2.0 outside 198 206
HsOCT1 TMHMM2.0 TMhelix 207 229
HsOCT1 TMHMM2.0 inside 230 235
HsOCT1 TMHMM2.0 TMhelix 236 258
HsOCT1 TMHMM2.0 outside 259 262
HsOCT1 TMHMM2.0 TMhelix 263 282
HsOCT1 TMHMM2.0 inside 283 347
HsOCT1 TMHMM2.0 TMhelix 348 370
HsOCT1 TMHMM2.0 outside 371 374
HsOCT1 TMHMM2.0 TMhelix 375 397
HsOCT1 TMHMM2.0 inside 398 401
HsOCT1 TMHMM2.0 TMhelix 402 424
HsOCT1 TMHMM2.0 outside 425 428
HsOCT1 TMHMM2.0 TMhelix 429 451
HsOCT1 TMHMM2.0 inside 452 462
HsOCT1 TMHMM2.0 TMhelix 463 485
HsOCT1 TMHMM2.0 outside 486 489
HsOCT1 TMHMM2.0 TMhelix 490 512
HsOCT1 TMHMM2.0 inside 513 554
# plot in postscript, script for making the plot in gnuplot, data for plot
# HsOCT2 Length: 555
# HsOCT2 Number of predicted TMHs: 11
# HsOCT2 Exp number of AAs in TMHs: 238.9586
# HsOCT2 Exp number, first 60 AAs: 22.78383
# HsOCT2 Total prob of N-in: 0.29409
# HsOCT2 POSSIBLE N-term signal sequence
HsOCT2 TMHMM2.0 outside 1 22
HsOCT2 TMHMM2.0 TMhelix 23 45
HsOCT2 TMHMM2.0 inside 46 177
HsOCT2 TMHMM2.0 TMhelix 178 197
HsOCT2 TMHMM2.0 outside 198 202
HsOCT2 TMHMM2.0 TMhelix 203 225
HsOCT2 TMHMM2.0 inside 226 236
HsOCT2 TMHMM2.0 TMhelix 237 259
HsOCT2 TMHMM2.0 outside 260 263
HsOCT2 TMHMM2.0 TMhelix 264 283
HsOCT2 TMHMM2.0 inside 284 349
HsOCT2 TMHMM2.0 TMhelix 350 372
HsOCT2 TMHMM2.0 outside 373 375
HsOCT2 TMHMM2.0 TMhelix 376 398
HsOCT2 TMHMM2.0 inside 399 404
HsOCT2 TMHMM2.0 TMhelix 405 424
HsOCT2 TMHMM2.0 outside 425 428
HsOCT2 TMHMM2.0 TMhelix 429 451
HsOCT2 TMHMM2.0 inside 452 463
HsOCT2 TMHMM2.0 TMhelix 464 486
HsOCT2 TMHMM2.0 outside 487 490
HsOCT2 TMHMM2.0 TMhelix 491 513
HsOCT2 TMHMM2.0 inside 514 555
# plot in postscript, script for making the plot in gnuplot, data for plot
# HsOCT3 Length: 556
# HsOCT3 Number of predicted TMHs: 12
# HsOCT3 Exp number of AAs in TMHs: 260.37312
# HsOCT3 Exp number, first 60 AAs: 22.78587
# HsOCT3 Total prob of N-in: 0.99565
# HsOCT3 POSSIBLE N-term signal sequence
HsOCT3 TMHMM2.0 inside 1 20
HsOCT3 TMHMM2.0 TMhelix 21 43
HsOCT3 TMHMM2.0 outside 44 155
HsOCT3 TMHMM2.0 TMhelix 156 175
HsOCT3 TMHMM2.0 inside 176 181
HsOCT3 TMHMM2.0 TMhelix 182 204
HsOCT3 TMHMM2.0 outside 205 207
HsOCT3 TMHMM2.0 TMhelix 208 230
HsOCT3 TMHMM2.0 inside 231 241
HsOCT3 TMHMM2.0 TMhelix 242 264
HsOCT3 TMHMM2.0 outside 265 268
HsOCT3 TMHMM2.0 TMhelix 269 288
HsOCT3 TMHMM2.0 inside 289 351
HsOCT3 TMHMM2.0 TMhelix 352 374
HsOCT3 TMHMM2.0 outside 375 378
HsOCT3 TMHMM2.0 TMhelix 379 401
HsOCT3 TMHMM2.0 inside 402 407
HsOCT3 TMHMM2.0 TMhelix 408 427
HsOCT3 TMHMM2.0 outside 428 431
HsOCT3 TMHMM2.0 TMhelix 432 454
HsOCT3 TMHMM2.0 inside 455 466
HsOCT3 TMHMM2.0 TMhelix 467 489
HsOCT3 TMHMM2.0 outside 490 493
HsOCT3 TMHMM2.0 TMhelix 494 516
HsOCT3 TMHMM2.0 inside 517 556
# plot in postscript, script for making the plot in gnuplot, data for plot
# HsOCTN1 Length: 551
# HsOCTN1 Number of predicted TMHs: 11
# HsOCTN1 Exp number of AAs in TMHs: 249.19778
# HsOCTN1 Exp number, first 60 AAs: 22.7633
# HsOCTN1 Total prob of N-in: 0.56045
# HsOCTN1 POSSIBLE N-term signal sequence
HsOCTN1 TMHMM2.0 outside 1 19
HsOCTN1 TMHMM2.0 TMhelix 20 42
HsOCTN1 TMHMM2.0 inside 43 171
HsOCTN1 TMHMM2.0 TMhelix 172 191
HsOCTN1 TMHMM2.0 outside 192 194
HsOCTN1 TMHMM2.0 TMhelix 195 217
HsOCTN1 TMHMM2.0 inside 218 228
HsOCTN1 TMHMM2.0 TMhelix 229 251
HsOCTN1 TMHMM2.0 outside 252 255
HsOCTN1 TMHMM2.0 TMhelix 256 278
HsOCTN1 TMHMM2.0 inside 279 337
HsOCTN1 TMHMM2.0 TMhelix 338 360
HsOCTN1 TMHMM2.0 outside 361 369
HsOCTN1 TMHMM2.0 TMhelix 370 392
HsOCTN1 TMHMM2.0 inside 393 398
HsOCTN1 TMHMM2.0 TMhelix 399 418
HsOCTN1 TMHMM2.0 outside 419 422
HsOCTN1 TMHMM2.0 TMhelix 423 445
HsOCTN1 TMHMM2.0 inside 446 457
HsOCTN1 TMHMM2.0 TMhelix 458 480
HsOCTN1 TMHMM2.0 outside 481 489
HsOCTN1 TMHMM2.0 TMhelix 490 512
HsOCTN1 TMHMM2.0 inside 513 551
# plot in postscript, script for making the plot in gnuplot, data for plot
# HsOCTN2 Length: 581
# HsOCTN2 Number of predicted TMHs: 12
# HsOCTN2 Exp number of AAs in TMHs: 236.51139
# HsOCTN2 Exp number, first 60 AAs: 22.93157
# HsOCTN2 Total prob of N-in: 0.31714
# HsOCTN2 POSSIBLE N-term signal sequence
HsOCTN2 TMHMM2.0 inside 1 20
HsOCTN2 TMHMM2.0 TMhelix 21 43
HsOCTN2 TMHMM2.0 outside 44 165
HsOCTN2 TMHMM2.0 TMhelix 166 188
HsOCTN2 TMHMM2.0 inside 189 194
HsOCTN2 TMHMM2.0 TMhelix 195 214
HsOCTN2 TMHMM2.0 outside 215 218
HsOCTN2 TMHMM2.0 TMhelix 219 241
HsOCTN2 TMHMM2.0 inside 242 252
HsOCTN2 TMHMM2.0 TMhelix 253 275
HsOCTN2 TMHMM2.0 outside 276 279
HsOCTN2 TMHMM2.0 TMhelix 280 302
HsOCTN2 TMHMM2.0 inside 303 363
HsOCTN2 TMHMM2.0 TMhelix 364 386
HsOCTN2 TMHMM2.0 outside 387 395
HsOCTN2 TMHMM2.0 TMhelix 396 418
HsOCTN2 TMHMM2.0 inside 419 424
HsOCTN2 TMHMM2.0 TMhelix 425 444
HsOCTN2 TMHMM2.0 outside 445 448
HsOCTN2 TMHMM2.0 TMhelix 449 471
HsOCTN2 TMHMM2.0 inside 472 483
HsOCTN2 TMHMM2.0 TMhelix 484 506
HsOCTN2 TMHMM2.0 outside 507 515
HsOCTN2 TMHMM2.0 TMhelix 516 538
HsOCTN2 TMHMM2.0 inside 539 581
# plot in postscript, script for making the plot in gnuplot, data for plot
# HsOAT1 Length: 550
# HsOAT1 Number of predicted TMHs: 10
# HsOAT1 Exp number of AAs in TMHs: 205.93997
# HsOAT1 Exp number, first 60 AAs: 4.61205
# HsOAT1 Total prob of N-in: 0.21524
HsOAT1 TMHMM2.0 outside 1 138
HsOAT1 TMHMM2.0 TMhelix 139 156
HsOAT1 TMHMM2.0 inside 157 164
HsOAT1 TMHMM2.0 TMhelix 165 187
HsOAT1 TMHMM2.0 outside 188 190
HsOAT1 TMHMM2.0 TMhelix 191 213
HsOAT1 TMHMM2.0 inside 214 219
HsOAT1 TMHMM2.0 TMhelix 220 242
HsOAT1 TMHMM2.0 outside 243 246
HsOAT1 TMHMM2.0 TMhelix 247 269
HsOAT1 TMHMM2.0 inside 270 334
HsOAT1 TMHMM2.0 TMhelix 335 357
HsOAT1 TMHMM2.0 outside 358 366
HsOAT1 TMHMM2.0 TMhelix 367 389
HsOAT1 TMHMM2.0 inside 390 395
HsOAT1 TMHMM2.0 TMhelix 396 416
HsOAT1 TMHMM2.0 outside 417 425
HsOAT1 TMHMM2.0 TMhelix 426 448
HsOAT1 TMHMM2.0 inside 449 486
HsOAT1 TMHMM2.0 TMhelix 487 509
HsOAT1 TMHMM2.0 outside 510 550
# plot in postscript, script for making the plot in gnuplot, data for plot
# HsOAT2 Length: 539
# HsOAT2 Number of predicted TMHs: 6
# HsOAT2 Exp number of AAs in TMHs: 200.90443
# HsOAT2 Exp number, first 60 AAs: 14.03137
# HsOAT2 Total prob of N-in: 0.34466
# HsOAT2 POSSIBLE N-term signal sequence
HsOAT2 TMHMM2.0 outside 1 21
HsOAT2 TMHMM2.0 TMhelix 22 44
HsOAT2 TMHMM2.0 inside 45 143
HsOAT2 TMHMM2.0 TMhelix 144 163
HsOAT2 TMHMM2.0 outside 164 172
HsOAT2 TMHMM2.0 TMhelix 173 195
HsOAT2 TMHMM2.0 inside 196 201
HsOAT2 TMHMM2.0 TMhelix 202 219
HsOAT2 TMHMM2.0 outside 220 228
HsOAT2 TMHMM2.0 TMhelix 229 251
HsOAT2 TMHMM2.0 inside 252 257
HsOAT2 TMHMM2.0 TMhelix 258 277
HsOAT2 TMHMM2.0 outside 278 539
# plot in postscript, script for making the plot in gnuplot, data for plot
# HsOAT3 Length: 542
# HsOAT3 Number of predicted TMHs: 8
# HsOAT3 Exp number of AAs in TMHs: 201.47109
# HsOAT3 Exp number, first 60 AAs: 16.12986
# HsOAT3 Total prob of N-in: 0.33166
# HsOAT3 POSSIBLE N-term signal sequence
HsOAT3 TMHMM2.0 outside 1 14
HsOAT3 TMHMM2.0 TMhelix 15 37
HsOAT3 TMHMM2.0 inside 38 126
HsOAT3 TMHMM2.0 TMhelix 127 144
HsOAT3 TMHMM2.0 outside 145 176
HsOAT3 TMHMM2.0 TMhelix 177 199
HsOAT3 TMHMM2.0 inside 200 210
HsOAT3 TMHMM2.0 TMhelix 211 233
HsOAT3 TMHMM2.0 outside 234 242
HsOAT3 TMHMM2.0 TMhelix 243 265
HsOAT3 TMHMM2.0 inside 266 325
HsOAT3 TMHMM2.0 TMhelix 326 348
HsOAT3 TMHMM2.0 outside 349 357
HsOAT3 TMHMM2.0 TMhelix 358 380
HsOAT3 TMHMM2.0 inside 381 386
HsOAT3 TMHMM2.0 TMhelix 387 409
HsOAT3 TMHMM2.0 outside 410 542
# plot in postscript, script for making the plot in gnuplot, data for plot
# HsOAT7 Length: 553
# HsOAT7 Number of predicted TMHs: 12
# HsOAT7 Exp number of AAs in TMHs: 255.15026
# HsOAT7 Exp number, first 60 AAs: 22.34444
# HsOAT7 Total prob of N-in: 0.88703
# HsOAT7 POSSIBLE N-term signal sequence
HsOAT7 TMHMM2.0 inside 1 12
HsOAT7 TMHMM2.0 TMhelix 13 35
HsOAT7 TMHMM2.0 outside 36 143
HsOAT7 TMHMM2.0 TMhelix 144 166
HsOAT7 TMHMM2.0 inside 167 177
HsOAT7 TMHMM2.0 TMhelix 178 200
HsOAT7 TMHMM2.0 outside 201 203
HsOAT7 TMHMM2.0 TMhelix 204 226
HsOAT7 TMHMM2.0 inside 227 232
HsOAT7 TMHMM2.0 TMhelix 233 255
HsOAT7 TMHMM2.0 outside 256 258
HsOAT7 TMHMM2.0 TMhelix 259 281
HsOAT7 TMHMM2.0 inside 282 350
HsOAT7 TMHMM2.0 TMhelix 351 369
HsOAT7 TMHMM2.0 outside 370 378
HsOAT7 TMHMM2.0 TMhelix 379 401
HsOAT7 TMHMM2.0 inside 402 407
HsOAT7 TMHMM2.0 TMhelix 408 427
HsOAT7 TMHMM2.0 outside 428 436
HsOAT7 TMHMM2.0 TMhelix 437 456
HsOAT7 TMHMM2.0 inside 457 468
HsOAT7 TMHMM2.0 TMhelix 469 491
HsOAT7 TMHMM2.0 outside 492 494
HsOAT7 TMHMM2.0 TMhelix 495 517
HsOAT7 TMHMM2.0 inside 518 553
# plot in postscript, script for making the plot in gnuplot, data for plot
# HsOAT5 Length: 541
# HsOAT5 Number of predicted TMHs: 11
# HsOAT5 Exp number of AAs in TMHs: 233.49749
# HsOAT5 Exp number, first 60 AAs: 21.62362
# HsOAT5 Total prob of N-in: 0.54820
# HsOAT5 POSSIBLE N-term signal sequence
HsOAT5 TMHMM2.0 inside 1 20
HsOAT5 TMHMM2.0 TMhelix 21 43
HsOAT5 TMHMM2.0 outside 44 147
HsOAT5 TMHMM2.0 TMhelix 148 167
HsOAT5 TMHMM2.0 inside 168 173
HsOAT5 TMHMM2.0 TMhelix 174 196
HsOAT5 TMHMM2.0 outside 197 199
HsOAT5 TMHMM2.0 TMhelix 200 219
HsOAT5 TMHMM2.0 inside 220 231
HsOAT5 TMHMM2.0 TMhelix 232 254
HsOAT5 TMHMM2.0 outside 255 257
HsOAT5 TMHMM2.0 TMhelix 258 280
HsOAT5 TMHMM2.0 inside 281 349
HsOAT5 TMHMM2.0 TMhelix 350 368
HsOAT5 TMHMM2.0 outside 369 377
HsOAT5 TMHMM2.0 TMhelix 378 400
HsOAT5 TMHMM2.0 inside 401 406
HsOAT5 TMHMM2.0 TMhelix 407 425
HsOAT5 TMHMM2.0 outside 426 434
HsOAT5 TMHMM2.0 TMhelix 435 457
HsOAT5 TMHMM2.0 inside 458 477
HsOAT5 TMHMM2.0 TMhelix 478 500
HsOAT5 TMHMM2.0 outside 501 541
# plot in postscript, script for making the plot in gnuplot, data for plot
# HsOAT4 Length: 550
# HsOAT4 Number of predicted TMHs: 10
# HsOAT4 Exp number of AAs in TMHs: 221.37759
# HsOAT4 Exp number, first 60 AAs: 16.24777
# HsOAT4 Total prob of N-in: 0.72354
# HsOAT4 POSSIBLE N-term signal sequence
HsOAT4 TMHMM2.0 outside 1 145
HsOAT4 TMHMM2.0 TMhelix 146 168
HsOAT4 TMHMM2.0 inside 169 172
HsOAT4 TMHMM2.0 TMhelix 173 195
HsOAT4 TMHMM2.0 outside 196 198
HsOAT4 TMHMM2.0 TMhelix 199 221
HsOAT4 TMHMM2.0 inside 222 227
HsOAT4 TMHMM2.0 TMhelix 228 250
HsOAT4 TMHMM2.0 outside 251 254
HsOAT4 TMHMM2.0 TMhelix 255 277
HsOAT4 TMHMM2.0 inside 278 340
HsOAT4 TMHMM2.0 TMhelix 341 363
HsOAT4 TMHMM2.0 outside 364 377
HsOAT4 TMHMM2.0 TMhelix 378 400
HsOAT4 TMHMM2.0 inside 401 428
HsOAT4 TMHMM2.0 TMhelix 429 451
HsOAT4 TMHMM2.0 outside 452 465
HsOAT4 TMHMM2.0 TMhelix 466 483
HsOAT4 TMHMM2.0 inside 484 489
HsOAT4 TMHMM2.0 TMhelix 490 512
HsOAT4 TMHMM2.0 outside 513 550
# plot in postscript, script for making the plot in gnuplot, data for plot
# HsURAT1 Length: 553
# HsURAT1 Number of predicted TMHs: 9
# HsURAT1 Exp number of AAs in TMHs: 213.84174
# HsURAT1 Exp number, first 60 AAs: 9.33898
# HsURAT1 Total prob of N-in: 0.17302
HsURAT1 TMHMM2.0 outside 1 149
HsURAT1 TMHMM2.0 TMhelix 150 167
HsURAT1 TMHMM2.0 inside 168 173
HsURAT1 TMHMM2.0 TMhelix 174 196
HsURAT1 TMHMM2.0 outside 197 200
HsURAT1 TMHMM2.0 TMhelix 201 220
HsURAT1 TMHMM2.0 inside 221 231
HsURAT1 TMHMM2.0 TMhelix 232 254
HsURAT1 TMHMM2.0 outside 255 257
HsURAT1 TMHMM2.0 TMhelix 258 280
HsURAT1 TMHMM2.0 inside 281 351
HsURAT1 TMHMM2.0 TMhelix 352 374
HsURAT1 TMHMM2.0 outside 375 377
HsURAT1 TMHMM2.0 TMhelix 378 400
HsURAT1 TMHMM2.0 inside 401 406
HsURAT1 TMHMM2.0 TMhelix 407 426
HsURAT1 TMHMM2.0 outside 427 435
HsURAT1 TMHMM2.0 TMhelix 436 458
HsURAT1 TMHMM2.0 inside 459 553
# plot in postscript, script for making the plot in gnuplot, data for plot
# HsORCTL3 Length: 551
# HsORCTL3 Number of predicted TMHs: 12
# HsORCTL3 Exp number of AAs in TMHs: 250.29685
# HsORCTL3 Exp number, first 60 AAs: 22.66607
# HsORCTL3 Total prob of N-in: 0.99542
# HsORCTL3 POSSIBLE N-term signal sequence
HsORCTL3 TMHMM2.0 inside 1 20
HsORCTL3 TMHMM2.0 TMhelix 21 43
HsORCTL3 TMHMM2.0 outside 44 141
HsORCTL3 TMHMM2.0 TMhelix 142 159
HsORCTL3 TMHMM2.0 inside 160 165
HsORCTL3 TMHMM2.0 TMhelix 166 185
HsORCTL3 TMHMM2.0 outside 186 190
HsORCTL3 TMHMM2.0 TMhelix 191 213
HsORCTL3 TMHMM2.0 inside 214 224
HsORCTL3 TMHMM2.0 TMhelix 225 247
HsORCTL3 TMHMM2.0 outside 248 251
HsORCTL3 TMHMM2.0 TMhelix 252 271
HsORCTL3 TMHMM2.0 inside 272 332
HsORCTL3 TMHMM2.0 TMhelix 333 352
HsORCTL3 TMHMM2.0 outside 353 361
HsORCTL3 TMHMM2.0 TMhelix 362 381
HsORCTL3 TMHMM2.0 inside 382 393
HsORCTL3 TMHMM2.0 TMhelix 394 412
HsORCTL3 TMHMM2.0 outside 413 416
HsORCTL3 TMHMM2.0 TMhelix 417 439
HsORCTL3 TMHMM2.0 inside 440 451
HsORCTL3 TMHMM2.0 TMhelix 452 474
HsORCTL3 TMHMM2.0 outside 475 477
HsORCTL3 TMHMM2.0 TMhelix 478 500
HsORCTL3 TMHMM2.0 inside 501 551
# plot in postscript, script for making the plot in gnuplot, data for plot
# HsORCTL4 Length: 594
# HsORCTL4 Number of predicted TMHs: 12
# HsORCTL4 Exp number of AAs in TMHs: 243.867
# HsORCTL4 Exp number, first 60 AAs: 0.00084
# HsORCTL4 Total prob of N-in: 0.80009
HsORCTL4 TMHMM2.0 inside 1 68
HsORCTL4 TMHMM2.0 TMhelix 69 91
HsORCTL4 TMHMM2.0 outside 92 184
HsORCTL4 TMHMM2.0 TMhelix 185 204
HsORCTL4 TMHMM2.0 inside 205 210
HsORCTL4 TMHMM2.0 TMhelix 211 233
HsORCTL4 TMHMM2.0 outside 234 242
HsORCTL4 TMHMM2.0 TMhelix 243 265
HsORCTL4 TMHMM2.0 inside 266 271
HsORCTL4 TMHMM2.0 TMhelix 272 291
HsORCTL4 TMHMM2.0 outside 292 294
HsORCTL4 TMHMM2.0 TMhelix 295 317
HsORCTL4 TMHMM2.0 inside 318 379
HsORCTL4 TMHMM2.0 TMhelix 380 399
HsORCTL4 TMHMM2.0 outside 400 408
HsORCTL4 TMHMM2.0 TMhelix 409 431
HsORCTL4 TMHMM2.0 inside 432 437
HsORCTL4 TMHMM2.0 TMhelix 438 457
HsORCTL4 TMHMM2.0 outside 458 478
HsORCTL4 TMHMM2.0 TMhelix 479 501
HsORCTL4 TMHMM2.0 inside 502 513
HsORCTL4 TMHMM2.0 TMhelix 514 533
HsORCTL4 TMHMM2.0 outside 534 536
HsORCTL4 TMHMM2.0 TMhelix 537 559
HsORCTL4 TMHMM2.0 inside 560 594
# plot in postscript, script for making the plot in gnuplot, data for plot
# HsFLIPT1 Length: 547
# HsFLIPT1 Number of predicted TMHs: 12
# HsFLIPT1 Exp number of AAs in TMHs: 252.17904
# HsFLIPT1 Exp number, first 60 AAs: 22.99084
# HsFLIPT1 Total prob of N-in: 0.96666
# HsFLIPT1 POSSIBLE N-term signal sequence
HsFLIPT1 TMHMM2.0 inside 1 19
HsFLIPT1 TMHMM2.0 TMhelix 20 42
HsFLIPT1 TMHMM2.0 outside 43 110
HsFLIPT1 TMHMM2.0 TMhelix 111 129
HsFLIPT1 TMHMM2.0 inside 130 140
HsFLIPT1 TMHMM2.0 TMhelix 141 160
HsFLIPT1 TMHMM2.0 outside 161 164
HsFLIPT1 TMHMM2.0 TMhelix 165 187
HsFLIPT1 TMHMM2.0 inside 188 193
HsFLIPT1 TMHMM2.0 TMhelix 194 216
HsFLIPT1 TMHMM2.0 outside 217 225
HsFLIPT1 TMHMM2.0 TMhelix 226 245
HsFLIPT1 TMHMM2.0 inside 246 302
HsFLIPT1 TMHMM2.0 TMhelix 303 325
HsFLIPT1 TMHMM2.0 outside 326 334
HsFLIPT1 TMHMM2.0 TMhelix 335 357
HsFLIPT1 TMHMM2.0 inside 358 368
HsFLIPT1 TMHMM2.0 TMhelix 369 386
HsFLIPT1 TMHMM2.0 outside 387 400
HsFLIPT1 TMHMM2.0 TMhelix 401 420
HsFLIPT1 TMHMM2.0 inside 421 432
HsFLIPT1 TMHMM2.0 TMhelix 433 455
HsFLIPT1 TMHMM2.0 outside 456 459
HsFLIPT1 TMHMM2.0 TMhelix 460 482
HsFLIPT1 TMHMM2.0 inside 483 547
# plot in postscript, script for making the plot in gnuplot, data for plot
# HsOCT6 Length: 577
# HsOCT6 Number of predicted TMHs: 12
# HsOCT6 Exp number of AAs in TMHs: 255.05169
# HsOCT6 Exp number, first 60 AAs: 20.2585
# HsOCT6 Total prob of N-in: 0.91031
# HsOCT6 POSSIBLE N-term signal sequence
HsOCT6 TMHMM2.0 inside 1 20
HsOCT6 TMHMM2.0 TMhelix 21 43
HsOCT6 TMHMM2.0 outside 44 153
HsOCT6 TMHMM2.0 TMhelix 154 176
HsOCT6 TMHMM2.0 inside 177 182
HsOCT6 TMHMM2.0 TMhelix 183 203
HsOCT6 TMHMM2.0 outside 204 212
HsOCT6 TMHMM2.0 TMhelix 213 235
HsOCT6 TMHMM2.0 inside 236 241
HsOCT6 TMHMM2.0 TMhelix 242 264
HsOCT6 TMHMM2.0 outside 265 273
HsOCT6 TMHMM2.0 TMhelix 274 296
HsOCT6 TMHMM2.0 inside 297 358
HsOCT6 TMHMM2.0 TMhelix 359 378
HsOCT6 TMHMM2.0 outside 379 387
HsOCT6 TMHMM2.0 TMhelix 388 410
HsOCT6 TMHMM2.0 inside 411 416
HsOCT6 TMHMM2.0 TMhelix 417 436
HsOCT6 TMHMM2.0 outside 437 440
HsOCT6 TMHMM2.0 TMhelix 441 463
HsOCT6 TMHMM2.0 inside 464 467
HsOCT6 TMHMM2.0 TMhelix 468 490
HsOCT6 TMHMM2.0 outside 491 499
HsOCT6 TMHMM2.0 TMhelix 500 522
HsOCT6 TMHMM2.0 inside 523 577
# plot in postscript, script for making the plot in gnuplot, data for plot
# HsBOIT Length: 538
# HsBOIT Number of predicted TMHs: 11
# HsBOIT Exp number of AAs in TMHs: 235.99876
# HsBOIT Exp number, first 60 AAs: 0.07871
# HsBOIT Total prob of N-in: 0.00639
HsBOIT TMHMM2.0 outside 1 99
HsBOIT TMHMM2.0 TMhelix 100 122
HsBOIT TMHMM2.0 inside 123 128
HsBOIT TMHMM2.0 TMhelix 129 148
HsBOIT TMHMM2.0 outside 149 152
HsBOIT TMHMM2.0 TMhelix 153 175
HsBOIT TMHMM2.0 inside 176 187
HsBOIT TMHMM2.0 TMhelix 188 210
HsBOIT TMHMM2.0 outside 211 214
HsBOIT TMHMM2.0 TMhelix 215 237
HsBOIT TMHMM2.0 inside 238 302
HsBOIT TMHMM2.0 TMhelix 303 322
HsBOIT TMHMM2.0 outside 323 336
HsBOIT TMHMM2.0 TMhelix 337 359
HsBOIT TMHMM2.0 inside 360 365
HsBOIT TMHMM2.0 TMhelix 366 385
HsBOIT TMHMM2.0 outside 386 410
HsBOIT TMHMM2.0 TMhelix 411 433
HsBOIT TMHMM2.0 inside 434 445
HsBOIT TMHMM2.0 TMhelix 446 468
HsBOIT TMHMM2.0 outside 469 471
HsBOIT TMHMM2.0 TMhelix 472 494
HsBOIT TMHMM2.0 inside 495 538
# plot in postscript, script for making the plot in gnuplot, data for plot
# HsORCTL2 Length: 424
# HsORCTL2 Number of predicted TMHs: 10
# HsORCTL2 Exp number of AAs in TMHs: 219.12524
# HsORCTL2 Exp number, first 60 AAs: 23.82194
# HsORCTL2 Total prob of N-in: 0.99230
# HsORCTL2 POSSIBLE N-term signal sequence
HsORCTL2 TMHMM2.0 inside 1 23
HsORCTL2 TMHMM2.0 TMhelix 24 46
HsORCTL2 TMHMM2.0 outside 47 60
HsORCTL2 TMHMM2.0 TMhelix 61 83
HsORCTL2 TMHMM2.0 inside 84 89
HsORCTL2 TMHMM2.0 TMhelix 90 112
HsORCTL2 TMHMM2.0 outside 113 152
HsORCTL2 TMHMM2.0 TMhelix 153 175
HsORCTL2 TMHMM2.0 inside 176 181
HsORCTL2 TMHMM2.0 TMhelix 182 204
HsORCTL2 TMHMM2.0 outside 205 242
HsORCTL2 TMHMM2.0 TMhelix 243 265
HsORCTL2 TMHMM2.0 inside 266 276
HsORCTL2 TMHMM2.0 TMhelix 277 296
HsORCTL2 TMHMM2.0 outside 297 305
HsORCTL2 TMHMM2.0 TMhelix 306 325
HsORCTL2 TMHMM2.0 inside 326 331
HsORCTL2 TMHMM2.0 TMhelix 332 354
HsORCTL2 TMHMM2.0 outside 355 389
HsORCTL2 TMHMM2.0 TMhelix 390 412
HsORCTL2 TMHMM2.0 inside 413 424
# plot in postscript, script for making the plot in gnuplot, data for plot
# HsSLC22A23 Length: 405
# HsSLC22A23 Number of predicted TMHs: 9
# HsSLC22A23 Exp number of AAs in TMHs: 192.85308
# HsSLC22A23 Exp number, first 60 AAs: 42.14655
# HsSLC22A23 Total prob of N-in: 0.19369
# HsSLC22A23 POSSIBLE N-term signal sequence
HsSLC22A23 TMHMM2.0 outside 1 4
HsSLC22A23 TMHMM2.0 TMhelix 5 27
HsSLC22A23 TMHMM2.0 inside 28 33
HsSLC22A23 TMHMM2.0 TMhelix 34 56
HsSLC22A23 TMHMM2.0 outside 57 60
HsSLC22A23 TMHMM2.0 TMhelix 61 83
HsSLC22A23 TMHMM2.0 inside 84 145
HsSLC22A23 TMHMM2.0 TMhelix 146 168
HsSLC22A23 TMHMM2.0 outside 169 187
HsSLC22A23 TMHMM2.0 TMhelix 188 210
HsSLC22A23 TMHMM2.0 inside 211 214
HsSLC22A23 TMHMM2.0 TMhelix 215 237
HsSLC22A23 TMHMM2.0 outside 238 256
HsSLC22A23 TMHMM2.0 TMhelix 257 279
HsSLC22A23 TMHMM2.0 inside 280 285
HsSLC22A23 TMHMM2.0 TMhelix 286 308
HsSLC22A23 TMHMM2.0 outside 309 317
HsSLC22A23 TMHMM2.0 TMhelix 318 337
HsSLC22A23 TMHMM2.0 inside 338 405
# plot in postscript, script for making the plot in gnuplot, data for plot
# HsSLC22A24 Length: 552
# HsSLC22A24 Number of predicted TMHs: 9
# HsSLC22A24 Exp number of AAs in TMHs: 216.51566
# HsSLC22A24 Exp number, first 60 AAs: 21.81007
# HsSLC22A24 Total prob of N-in: 0.35078
# HsSLC22A24 POSSIBLE N-term signal sequence
HsSLC22A24 TMHMM2.0 outside 1 14
HsSLC22A24 TMHMM2.0 TMhelix 15 37
HsSLC22A24 TMHMM2.0 inside 38 177
HsSLC22A24 TMHMM2.0 TMhelix 178 200
HsSLC22A24 TMHMM2.0 outside 201 203
HsSLC22A24 TMHMM2.0 TMhelix 204 226
HsSLC22A24 TMHMM2.0 inside 227 232
HsSLC22A24 TMHMM2.0 TMhelix 233 255
HsSLC22A24 TMHMM2.0 outside 256 259
HsSLC22A24 TMHMM2.0 TMhelix 260 277
HsSLC22A24 TMHMM2.0 inside 278 349
HsSLC22A24 TMHMM2.0 TMhelix 350 368
HsSLC22A24 TMHMM2.0 outside 369 377
HsSLC22A24 TMHMM2.0 TMhelix 378 400
HsSLC22A24 TMHMM2.0 inside 401 406
HsSLC22A24 TMHMM2.0 TMhelix 407 426
HsSLC22A24 TMHMM2.0 outside 427 495
HsSLC22A24 TMHMM2.0 TMhelix 496 515
HsSLC22A24 TMHMM2.0 inside 516 552
# plot in postscript, script for making the plot in gnuplot, data for plot
# HsUST6 Length: 547
# HsUST6 Number of predicted TMHs: 11
# HsUST6 Exp number of AAs in TMHs: 235.51816
# HsUST6 Exp number, first 60 AAs: 20.54675
# HsUST6 Total prob of N-in: 0.19712
# HsUST6 POSSIBLE N-term signal sequence
HsUST6 TMHMM2.0 outside 1 9
HsUST6 TMHMM2.0 TMhelix 10 32
HsUST6 TMHMM2.0 inside 33 177
HsUST6 TMHMM2.0 TMhelix 178 200
HsUST6 TMHMM2.0 outside 201 203
HsUST6 TMHMM2.0 TMhelix 204 226
HsUST6 TMHMM2.0 inside 227 232
HsUST6 TMHMM2.0 TMhelix 233 255
HsUST6 TMHMM2.0 outside 256 259
HsUST6 TMHMM2.0 TMhelix 260 279
HsUST6 TMHMM2.0 inside 280 349
HsUST6 TMHMM2.0 TMhelix 350 368
HsUST6 TMHMM2.0 outside 369 377
HsUST6 TMHMM2.0 TMhelix 378 400
HsUST6 TMHMM2.0 inside 401 406
HsUST6 TMHMM2.0 TMhelix 407 426
HsUST6 TMHMM2.0 outside 427 429
HsUST6 TMHMM2.0 TMhelix 430 449
HsUST6 TMHMM2.0 inside 450 469
HsUST6 TMHMM2.0 TMhelix 470 492
HsUST6 TMHMM2.0 outside 493 495
HsUST6 TMHMM2.0 TMhelix 496 515
HsUST6 TMHMM2.0 inside 516 547
# plot in postscript, script for making the plot in gnuplot, data for plot
# HsSLC22A31 Length: 338
# HsSLC22A31 Number of predicted TMHs: 7
# HsSLC22A31 Exp number of AAs in TMHs: 170.02359
# HsSLC22A31 Exp number, first 60 AAs: 41.01303
# HsSLC22A31 Total prob of N-in: 0.88334
# HsSLC22A31 POSSIBLE N-term signal sequence
HsSLC22A31 TMHMM2.0 outside 1 3
HsSLC22A31 TMHMM2.0 TMhelix 4 21
HsSLC22A31 TMHMM2.0 inside 22 25
HsSLC22A31 TMHMM2.0 TMhelix 26 48
HsSLC22A31 TMHMM2.0 outside 49 148
HsSLC22A31 TMHMM2.0 TMhelix 149 171
HsSLC22A31 TMHMM2.0 inside 172 177
HsSLC22A31 TMHMM2.0 TMhelix 178 200
HsSLC22A31 TMHMM2.0 outside 201 204
HsSLC22A31 TMHMM2.0 TMhelix 205 227
HsSLC22A31 TMHMM2.0 inside 228 233
HsSLC22A31 TMHMM2.0 TMhelix 234 256
HsSLC22A31 TMHMM2.0 outside 257 265
HsSLC22A31 TMHMM2.0 TMhelix 266 288
HsSLC22A31 TMHMM2.0 inside 289 338
# plot in postscript, script for making the plot in gnuplot, data for plot
